# Supplementary material for: Differential Methylation of Telomere-Related Genes Is Associated with Kidney Disease in Individuals with Type 1 Diabetes
Source: Genes (Basel). 2023 Apr 30;14(5):1029. doi: 10.3390/genes14051029 (PMC10217816; doi:10.3390/genes14051029)
Supplement: Supplementary file 1 [file genes-14-01029-s001.zip]

Archive with 4 entries (3 files):
- genes-2253974-supplementary/
- genes-2253974-supplementary/Supp_figures.pdf
- genes-2253974-supplementary/Telomere_dkd_Supp_Materials_2023.pdf
- genes-2253974-supplementary/Telomere_dkd_Supp_Tables_2023_revised.xlsx
