# Supplementary material for: Differential Methylation of Telomere-Related Genes Is Associated with Kidney Disease in Individuals with Type 1 Diabetes
Source: Genes (Basel). 2023 Apr 30;14(5):1029. doi: 10.3390/genes14051029 (PMC10217816; doi:10.3390/genes14051029)
Supplement: Supplementary file 1 [file genes-14-01029-s001.zip › genes-2253974-supplementary/Telomere_dkd_Supp_Tables_2023_revised.xlsx]

## Sheet: Table S1.
Table S1 Genes with a known role in telomere function. SNPs for these relevant genes were downloaded from the Ensembl genome browser using Ensembl genes 74 database on the Homo sapiens dataset.Shown here are the gene start and end positions (base pairs (bp)) in the GRCh37.p13 assembly.
HGNC symbol	Gene ID	Gene start (bp)	Gene end (bp)	Chromosome (scaffold)
ACAT2	ENSG00000120437	160181360	160200144	6
ACD	ENSG00000102977	67691415	67694713	16
ACOT7	ENSG00000097021	6324329	6454451	1
ACTB	ENSG00000075624	5566782	5603415	7
ACY1	ENSG00000243989	52009066	52023213	3
ADA	ENSG00000196839	43248163	43280874	20
ADPRH	ENSG00000144843	119298115	119308792	3
AFAP1L2	ENSG00000169129	116054583	116164515	10
AHCY	ENSG00000101444	32868074	32899608	20
AHNAK	ENSG00000124942	62201016	62323707	11
AIMP2	ENSG00000106305	6048876	6063465	7
AIPL1	ENSG00000129221	6297013	6338519	17
AK1	ENSG00000106992	130628759	130640022	9
AKR1A1	ENSG00000117448	46016215	46035721	1
AKR1B10	ENSG00000198074	134212344	134226160	7
AKR7A3	ENSG00000162482	19609052	19615744	1
AKT1	ENSG00000142208	105235686	105262088	14
ALDH3A1	ENSG00000108602	19641297	19652256	17
ALDOA	ENSG00000149925	30064411	30081778	16
AMPD2	ENSG00000116337	110158726	110174673	1
AMPH	ENSG00000078053	38423305	38671167	7
ANKMY2	ENSG00000106524	16639401	16685442	7
ANXA2	ENSG00000182718	60639333	60695082	15
ANXA4	ENSG00000196975	69871557	70053596	2
ANXA5	ENSG00000164111	122589110	122618268	4
ANXA8	ENSG00000265190	47955610	47979557	10 (HG1211_PATCH)
APEX1	ENSG00000100823	20923350	20925927	14
APOBEC3F	ENSG00000128394	39436609	39449915	22
APPL2	ENSG00000136044	105567074	105630016	12
ARHGDIA	ENSG00000141522	79825597	79829282	17
ARID3B	ENSG00000179361	74833518	74890472	15
ARPP21	ENSG00000172995	35680437	35835988	3
ARRB1	ENSG00000137486	74975226	75062873	11
ASS1	ENSG00000130707	133320316	133376661	9
ATM	ENSG00000149311	108093211	108239829	11
ATRX	ENSG00000085224	76760356	77041702	X
BABAM1	ENSG00000105393	17378159	17392058	19
BAG3	ENSG00000151929	121410882	121437331	10
BANP	ENSG00000172530	87982850	88110924	16
BCL7B	ENSG00000106635	72950686	72972332	7
BICD1	ENSG00000151746	32259769	32536567	12
BIN2	ENSG00000110934	51674822	51718452	12
BLM	ENSG00000197299	91260558	91358859	15
C12orf43	ENSG00000157895	121440225	121454305	12
C15orf57	ENSG00000128891	40820882	40857256	15
C19orf66	ENSG00000130813	10196798	10203928	19
C1orf174	ENSG00000198912	3805689	3816857	1
C1orf35	ENSG00000143793	228288427	228293112	1
C9orf78	ENSG00000136819	132589569	132598142	9
CALD1	ENSG00000122786	134429003	134655479	7
CALML3	ENSG00000178363	5566924	5568225	10
CAMK1D	ENSG00000183049	12391481	12877545	10
CASP7	ENSG00000165806	115438942	115490662	10
CCDC137	ENSG00000185298	79633394	79640934	17
CCDC43	ENSG00000180329	42750437	42767147	17
CCDC9	ENSG00000105321	47759237	47775210	19
CCM2	ENSG00000136280	45039074	45116068	7
CEP85	ENSG00000130695	26560691	26605299	1
CFL1	ENSG00000172757	65590493	65629497	11
CHMP2B	ENSG00000083937	87276421	87304698	3
CKB	ENSG00000166165	103985996	103989448	14
CLIC3	ENSG00000169583	139889087	139891255	9
CLK3	ENSG00000179335	74890841	74932057	15
CLPTM1L	ENSG00000049656	1317859	1345214	5
CNST	ENSG00000162852	246729746	246831886	1
CORO1B	ENSG00000172725	67205519	67211292	11
COTL1	ENSG00000103187	84599200	84651683	16
CPNE2	ENSG00000140848	57126449	57181878	16
CPNE3	ENSG00000085719	87497059	87573726	8
CPPED1	ENSG00000103381	12756919	12897874	16
CRK	ENSG00000167193	1323983	1366456	17
CRYBB1	ENSG00000100122	26995242	27014052	22
CRYGS	ENSG00000213139	186256230	186264491	3
CRYM	ENSG00000103316	21250195	21314404	16
CTBP1	ENSG00000159692	1205236	1243741	4
CTC1	ENSG00000178971	8130191	8151362	17
CTTN	ENSG00000085733	70244510	70282690	11
CXCR4	ENSG00000121966	136871919	136875735	2
DAXX	ENSG00000204209	33286335	33297046	6
DAXX	ENSG00000229396	33436114	33436396	6 (HSCHR6_MHC_SSTO)
DBN1	ENSG00000113758	176883609	176901402	5
DBNL	ENSG00000136279	44084239	44109055	7
DCX	ENSG00000077279	110537007	110655603	X
DDX1	ENSG00000079785	15731302	15771235	2
DDX11	ENSG00000013573	31226779	31257725	12
DDX19B	ENSG00000157349	70323566	70369186	16
DDX21	ENSG00000165732	70715884	70744829	10
DDX23	ENSG00000174243	49223547	49246625	12
DDX24	ENSG00000089737	94517266	94547591	14
DDX39A	ENSG00000123136	14519631	14530192	19
DHFRL1	ENSG00000178700	93766680	93782233	3
DHX38	ENSG00000140829	72127461	72146811	16
DNAJB1	ENSG00000132002	14625582	14640582	19
DNMT3A	ENSG00000119772	25455845	25565459	2
DNPH1	ENSG00000112667	43193367	43197222	6
DOK2	ENSG00000147443	21766384	21771371	8
DPP3	ENSG00000254986	66247484	66277130	11
DPYSL3	ENSG00000113657	146770374	146889619	5
EEF1D	ENSG00000104529	144661867	144681711	8
EIF3G	ENSG00000130811	10225693	10230596	19
EIF4B	ENSG00000063046	53399942	53435993	12
ENAH	ENSG00000154380	225674537	225840844	1
ENO2	ENSG00000111674	7022909	7032861	12
ENSA	ENSG00000143420	150573327	150602088	1
EPAS1	ENSG00000116016	46520806	46613836	2
EPB41L1	ENSG00000088367	34679426	34820721	20
EPHX2	ENSG00000120915	27348296	27403081	8
EPS8L1	ENSG00000131037	55583388	55599291	19
EVL	ENSG00000196405	100437786	100610573	14
FABP2	ENSG00000145384	120238405	120243545	4
FAM122A	ENSG00000187866	71394964	71398609	9
FAM131B	ENSG00000159784	143050493	143059863	7
FANCA	ENSG00000187741	89803957	89883065	16
FANCD2	ENSG00000144554	10068098	10143614	3
FBP1	ENSG00000165140	97365415	97402531	9
FEN1	ENSG00000168496	61560109	61564716	11
FERMT3	ENSG00000149781	63974150	63991354	11
FES	ENSG00000182511	91426925	91439006	15
FKBP6	ENSG00000077800	72742167	72772634	7
FKBP8	ENSG00000105701	18642561	18654887	19
GAMT	ENSG00000130005	1397091	1401569	19
GAPDH	ENSG00000111640	6643093	6647537	12
GAR1	ENSG00000109534	110736666	110745893	4
GAS2L1	ENSG00000185340	29702572	29708774	22
GEMIN2	ENSG00000092208	39583427	39606177	14
GFPT2	ENSG00000131459	179727690	179780387	5
GNMT	ENSG00000124713	42928496	42931618	6
GPA33	ENSG00000143167	167022073	167059868	1
GPKOW	ENSG00000068394	48970334	48980151	X
GPR52	ENSG00000203737	174417212	174418683	1
GSS	ENSG00000100983	33516236	33543620	20
H2AFX	ENSG00000188486	118964564	118966177	11
H3F3A	ENSG00000163041	226249552	226259702	1
HAAO	ENSG00000162882	42994229	43019733	2
HAGH	ENSG00000063854	1845621	1877195	16
HCLS1	ENSG00000180353	121350246	121379774	3
HEXIM1	ENSG00000186834	43224684	43229468	17
HEXIM2	ENSG00000168517	43238067	43247407	17
HGD	ENSG00000113924	120347020	120401418	3
HIST1H1A	ENSG00000124610	26017260	26018040	6
HIST1H2AL	ENSG00000198374	27833034	27833606	6
HIST1H4B	ENSG00000124529	26027124	26027480	6
HLCS	ENSG00000159267	38123189	38362536	21
HMGB1	ENSG00000189403	31032884	31191734	13
HMGB3	ENSG00000029993	150148982	150159248	X
HMGN1	ENSG00000205581	40714241	40721573	21
HMGN2	ENSG00000198830	26798941	26802463	1
HMGN3	ENSG00000118418	79910962	79944406	6
HMGN4	ENSG00000182952	26538633	26546482	6
HMOX1	ENSG00000100292	35776354	35790207	22
HNMT	ENSG00000150540	138721590	138773930	2
HNRNPL	ENSG00000104824	39327028	39342987	19
HOXA3	ENSG00000105997	27145803	27192200	7
HSP90AB1	ENSG00000096384	44214824	44221620	6
HSPA1A	ENSG00000204389	31783291	31785723	6
HSPA6	ENSG00000173110	161494036	161496681	1
IDO1	ENSG00000131203	39759794	39785963	8
IFRD2	ENSG00000214706	50325163	50330349	3
IL1RN	ENSG00000136689	113864791	113891593	2
IPO5	ENSG00000065150	98605912	98676551	13
ISYNA1	ENSG00000105655	18545198	18549111	19
IVL	ENSG00000163207	152881021	152884362	1
JSRP1	ENSG00000167476	2252251	2269758	19
KCTD17	ENSG00000100379	37447779	37459430	22
KEAP1	ENSG00000079999	10596796	10614417	19
KIAA1191	ENSG00000122203	175773064	175788971	5
KIAA1279	ENSG00000198954	70748487	70776738	10
KLHDC4	ENSG00000104731	87730091	87799598	16
LANCL2	ENSG00000132434	55433141	55501435	7
LASP1	ENSG00000002834	37026112	37078023	17
LDHA	ENSG00000134333	18415935	18429972	11
LDHB	ENSG00000111716	21788276	21910791	12
LGALSL	ENSG00000119862	64681103	64688515	2
LRRC25	ENSG00000175489	18501954	18508427	19
LRSAM1	ENSG00000148356	130213765	130265780	9
LTA4H	ENSG00000111144	96394606	96437298	12
LYAR	ENSG00000145220	4269428	4291896	4
MAD1L1	ENSG00000002822	1855429	2272878	7
MADD	ENSG00000110514	47290712	47351582	11
MAGEA4	ENSG00000147381	151080981	151093642	X
MAGOHB	ENSG00000111196	10758612	10766222	12
MAP2K3	ENSG00000034152	21187984	21218552	17
MAP4	ENSG00000047849	47892182	48130769	3
MAP4K2	ENSG00000168067	64556290	64570713	11
MAP7	ENSG00000135525	136663875	136871957	6
MAPK12	ENSG00000188130	50683879	50700254	22
MCM2	ENSG00000073111	127317066	127341276	3
MDH1	ENSG00000014641	63815743	63834331	2
MEN1	ENSG00000133895	64570982	64578766	11
MICA	ENSG00000204520	31371356	31383092	6
MPG	ENSG00000103152	127006	135852	16
MRE11A	ENSG00000020922	94152895	94227074	11
MRTO4	ENSG00000053372	19578033	19586622	1
MSN	ENSG00000147065	64808257	64961791	X
MT1X	ENSG00000187193	56716336	56718108	16
MT3	ENSG00000087250	56622986	56625000	16
MUS81	ENSG00000172732	65624597	65635124	11
MVK	ENSG00000110921	110011060	110035067	12
MYC	ENSG00000136997	128747680	128753674	8
NAIF1	ENSG00000171169	130823512	130830485	9
NAP1L1	ENSG00000187109	76438670	76478813	12
NASP	ENSG00000132780	46049518	46084566	1
NBN	ENSG00000104320	90945564	91015456	8
NCDN	ENSG00000020129	36023074	36032875	1
NCL	ENSG00000115053	232318242	232348352	2
NEFL	ENSG00000104725	24808468	24814624	8
NHP2	ENSG00000145912	177576461	177580968	5
NOL12	ENSG00000100101	38077680	38170137	22
NOL3	ENSG00000140939	67204057	67209643	16
NOP10	ENSG00000182117	34633917	34635378	15
NUDC	ENSG00000090273	27226729	27273353	1
NUDCD2	ENSG00000170584	162873532	162887146	5
NUDT14	ENSG00000183828	105639275	105647660	14
NUDT18	ENSG00000173566	21964383	21966932	8
NUMA1	ENSG00000137497	71713910	71791739	11
NXNL1	ENSG00000171773	17566234	17571763	19
OBFC1	ENSG00000107960	105642300	105677963	10
OCM	ENSG00000122543	5919458	5925993	7
OGFR	ENSG00000060491	61436187	61445352	20
OR2H1	ENSG00000204688	29424958	29432105	6
PA2G4	ENSG00000170515	56498103	56507691	12
PACSIN1	ENSG00000124507	34433916	34503006	6
PACSIN2	ENSG00000100266	43231418	43411151	22
PACSIN3	ENSG00000165912	47199076	47207994	11
PAFAH1B3	ENSG00000079462	42801185	42807698	19
PAGE2	ENSG00000234068	55115441	55119275	X
PAGE5	ENSG00000158639	55246788	55250541	X
PAICS	ENSG00000128050	57301907	57327534	4
PAK4	ENSG00000130669	39616410	39673456	19
PALM	ENSG00000099864	708953	748329	19
PARP1	ENSG00000143799	226548392	226595780	1
PARP2	ENSG00000129484	20811741	20826064	14
PCNP	ENSG00000081154	101292939	101313281	3
PCP4	ENSG00000183036	41239243	41301322	21
PDE1B	ENSG00000123360	54943134	54973023	12
PDLIM2	ENSG00000120913	22435792	22455538	8
PEA15	ENSG00000162734	160175127	160185166	1
PEPD	ENSG00000124299	33877856	34012700	19
PEX5	ENSG00000139197	7341281	7371170	12
PFKP	ENSG00000067057	3108525	3179904	10
PGD	ENSG00000142657	10458649	10480201	1
PGM1	ENSG00000079739	64058947	64125916	1
PGM2	ENSG00000169299	37828255	37864558	4
PHPT1	ENSG00000054148	139743176	139745488	9
PHYHD1	ENSG00000175287	131683174	131704320	9
PHYKPL	ENSG00000175309	177635498	177659792	5
PIF1	ENSG00000140451	65107831	65117867	15
PINX1	ENSG00000254093	10622473	10697394	8
PIPOX	ENSG00000179761	27277531	27384234	17
PKM	ENSG00000067225	72491370	72524164	15
PML	ENSG00000140464	74287014	74340153	15
PNMT	ENSG00000141744	37824234	37826728	17
POLD1	ENSG00000062822	50887461	50921273	19
POT1	ENSG00000128513	124462440	124570037	7
PPM1G	ENSG00000115241	27604061	27632554	2
PPP1R2	ENSG00000184203	195241221	195270209	3
PPP6R3	ENSG00000110075	68228186	68382802	11
PRDX1	ENSG00000117450	45976708	45988719	1
PRDX6	ENSG00000117592	173446405	173457946	1
PRKCB	ENSG00000166501	23847322	24231932	16
PRKDC	ENSG00000253729	48685669	48872743	8
PRMT7	ENSG00000132600	68344877	68392466	16
PROSER2	ENSG00000148426	11865338	11914276	10
PRX	ENSG00000105227	40899675	40919273	19
PTMA	ENSG00000187514	232571605	232578251	2
PTPN5	ENSG00000110786	18749475	18814268	11
RABIF	ENSG00000183155	202848085	202858263	1
RAD50	ENSG00000113522	131891711	131980313	5
RAD51AP1	ENSG00000111247	4647950	4669214	12
RAD51B	ENSG00000182185	68286496	69196935	14
RAD51C	ENSG00000108384	56769934	56811703	17
RAD51D	ENSG00000185379	33426811	33448541	17
RAD54L	ENSG00000085999	46713360	46744145	1
RBBP9	ENSG00000089050	18467184	18477887	20
RBKS	ENSG00000171174	28004231	28113965	2
RBMY1A1	ENSG00000234414	23673258	23711212	Y
RECQL	ENSG00000004700	21621845	21654603	12
RECQL4	ENSG00000160957	145736667	145743229	8
RECQL5	ENSG00000108469	73622925	73663269	17
REM2	ENSG00000139890	23352374	23356895	14
RFFL	ENSG00000092871	33333009	33416338	17
RGMA	ENSG00000182175	93586636	93632433	15
RGS14	ENSG00000169220	176784838	176799602	5
RGS3	ENSG00000138835	116207011	116360018	9
RNF10	ENSG00000022840	120971283	121015397	12
RNF113A	ENSG00000125352	119004497	119005791	X
RPAP1	ENSG00000103932	41809374	41836467	15
RPAP3	ENSG00000005175	48057070	48099844	12
RPL13	ENSG00000167526	89627065	89630950	16
RPL19	ENSG00000108298	37356536	37360980	17
RPP25	ENSG00000178718	75246757	75249805	15
RPRD1B	ENSG00000101413	36661948	36720768	20
RPSA	ENSG00000168028	39448180	39454033	3
RTEL1	ENSG00000258366	62289163	62328416	20
RTN3	ENSG00000133318	63448918	63527363	11
RTN4	ENSG00000115310	55199325	55339757	2
S100P	ENSG00000163993	6694796	6698897	4
SARS	ENSG00000031698	109756540	109780791	1
SBDS	ENSG00000126524	66452664	66460588	7
SCLY	ENSG00000132330	238969530	239008054	2
SCRN2	ENSG00000141295	45915058	45918699	17
SET	ENSG00000119335	131445703	131458679	9
SH3BP1	ENSG00000100092	38030661	38062939	22
SH3GL2	ENSG00000107295	17579080	17797127	9
SIRPD	ENSG00000125900	1514897	1539489	20
SMARCC2	ENSG00000139613	56556767	56583351	12
SMC5	ENSG00000198887	72873937	72969804	9
SMC6	ENSG00000163029	17845079	17981509	2
SNCG	ENSG00000173267	88718375	88723017	10
SOAT1	ENSG00000057252	179262925	179327815	1
SP100	ENSG00000067066	231280657	231408805	2
SRM	ENSG00000116649	11114641	11120081	1
SRSF6	ENSG00000124193	42086568	42092245	20
SRSF7	ENSG00000115875	38970741	38978636	2
STIP1	ENSG00000168439	63952744	63972015	11
STUB1	ENSG00000103266	730224	732870	16
SULT1B1	ENSG00000173597	70586880	70653679	4
SULT1C2	ENSG00000198203	108905095	108926371	2
SULT4A1	ENSG00000130540	44220389	44258398	22
SUPT5H	ENSG00000196235	39926796	39967310	19
SYAP1	ENSG00000169895	16737755	16783459	X
SYK	ENSG00000165025	93564069	93660831	9
TAGLN	ENSG00000149591	117070037	117075498	11
TALDO1	ENSG00000177156	747329	765024	11
TBC1D10A	ENSG00000099992	30687979	30723035	22
TBCA	ENSG00000171530	76986991	77164604	5
TBCD	ENSG00000141556	80709940	80900724	17
TBL1X	ENSG00000101849	9431335	9687780	X
TEP1	ENSG00000129566	20833826	20881588	14
TERC	ENSG00000270141	169482308	169482848	3
TERF1	ENSG00000147601	73921099	73960357	8
TERF2	ENSG00000132604	69389464	69442474	16
TERF2IP	ENSG00000166848	75681684	75795770	16
TERT	ENSG00000164362	1253262	1295184	5
THG1L	ENSG00000113272	157158205	157168456	5
TINF2	ENSG00000092330	24708849	24711880	14
TKT	ENSG00000163931	53258723	53290068	3
TMSB10	ENSG00000034510	85132749	85133795	2
TMSB4Y	ENSG00000154620	15815447	15817904	Y
TNKS	ENSG00000173273	9413424	9639856	8
TNKS2	ENSG00000107854	93558069	93625033	10
TNPO2	ENSG00000105576	12810008	12834825	19
TOMM34	ENSG00000025772	43570771	43589127	20
TOR1AIP1	ENSG00000143337	179851177	179894135	1
TPI1	ENSG00000111669	6976283	6980112	12
TRIM15	ENSG00000204610	30130993	30140473	6
TRIM16	ENSG00000221926	15531274	15587625	17
TRIP10	ENSG00000125733	6737936	6751537	19
TRMT1	ENSG00000104907	13215716	13228381	19
TSSC4	ENSG00000184281	2421718	2425106	11
TUBB	ENSG00000196230	30687978	30693203	6
TUBB	ENSG00000235067	30678239	30683464	6 (HSCHR6_MHC_DBB)
TUBB2A	ENSG00000137267	3153903	3157760	6
TUBB3	ENSG00000198211	89985573	90002500	16
TUBB3	ENSG00000258947	89987800	90005169	16
TUBB4B	ENSG00000188229	140135665	140138159	9
TWF2	ENSG00000247596	52262626	52273276	3
TXNDC17	ENSG00000129235	6544078	6547861	17
UCHL1	ENSG00000154277	41258430	41270472	4
VAX2	ENSG00000116035	71127720	71160576	2
WARS	ENSG00000140105	100800125	100843142	14
WDR4	ENSG00000160193	44263204	44299678	21
WDR5	ENSG00000196363	137000487	137025093	9
WFS1	ENSG00000109501	6271576	6304992	4
WIBG	ENSG00000170473	56295197	56326402	12
WIPI2	ENSG00000157954	5229819	5273457	7
WRN	ENSG00000165392	30891317	31031285	8
XAGE2	ENSG00000155622	52112173	52118823	X
XPO1	ENSG00000082898	61704984	61765761	2
XRCC5	ENSG00000079246	216972187	217071026	2
XRCC6	ENSG00000196419	42017123	42060044	22
YWHAE	ENSG00000108953	1247566	1303672	17
YWHAG	ENSG00000170027	75956116	75988348	7
ZC3H18	ENSG00000158545	88636789	88698374	16
ZEB2	ENSG00000169554	145141648	145282147	2
ZFP36L1	ENSG00000185650	69254377	69263190	14
ZNF414	ENSG00000133250	8575462	8579048	19
ZNF676	ENSG00000196109	22361893	22379753	19
ZNF790	ENSG00000197863	37308330	37341689	19

## Sheet: Table S2.
Table S2 Primer sequences for fine mapping of selected top ranked CpG
	Gene	CpG site	Forward sequence	Reverse sequence
	MAD1L1	cg19723734	GGAAATTTAGAAATTGTGTAGTTGTAGA	AAACCAATATCCCTCAAATCTTCCA
	MAD1L1	cg22382733/cg23740897	AGGCTGGAGTTGCCTCAGATGACTC	TCCACTGTGGCTGCACCAAC
	MAD1L1	cg17693534	TTCATGTAGACAAGTTTAGGG	TTCACTGCCTCTTTCACTGT
	MAD1L1	cg15997393	TTTTTTTGAAGATGAAATTTGTAGG	CAACCCTATCTCTCCCTAAAACAAC
	MAD1L1	cg15783848	TTTTTGTTGATGTTTATGTAGTTAGTTT	ACACACCAAAAAACCCTAAAAT
	MAD1L1	cg24247786	GGTTTTGGGGGATATTGTTATTTTA	TTTCCTTCTCCAAAATCAAACTTAC

## Sheet: Table S3.
Table S3 Genetic variants in the UK-ROI population nominally associated with telomere length. NA = No gene assigned, CHR = Chromosome, BP = Base pair, A1 = Allele 1, OD = Odds ratio, SE = Standard Error, L95 = Beta Lower 95% confidence limit, U95 = Beta Upper 95% confidence limit, STAT = Test statistic, P = P-value.
CHR	SNP	BP	A1	OD	SE	L95	U95	STAT	P	Gene
4	rs17010476	121253928	T	1.47742	0.08084	0.2319	0.5487	4.828	1.59e-06	NA
11	rs7123257	13268830	T	2.64111	0.2038	0.5717	1.371	4.765	2.164e-06	ARNTL
9	rs3008738	15974097	C	0.751037	0.06021	-0.4044	-0.1683	-4.756	2.265e-06	CCDC171
2	rs16833795	192089466	A	1.82376	0.1264	0.3532	0.8487	4.754	2.28e-06	NA
11	rs10766070	13268882	A	2.63452	0.204	0.5688	1.369	4.748	2.346e-06	ARNTL
11	rs7120105	13268934	A	2.63452	0.204	0.5688	1.369	4.748	2.346e-06	ARNTL
11	rs7120507	13269202	A	2.63452	0.204	0.5688	1.369	4.748	2.346e-06	ARNTL
11	rs10741615	13269672	G	2.63452	0.204	0.5688	1.369	4.748	2.346e-06	ARNTL
11	rs7934480	13271002	G	2.63452	0.204	0.5688	1.369	4.748	2.346e-06	ARNTL
2	rs10432509	192094767	C	1.70916	0.1134	0.3138	0.7582	4.728	2.583e-06	NA
9	rs7872017	1982516	G	2.08402	0.1553	0.4298	1.039	4.727	2.6e-06	NA
14	rs7150242	104040932	A	1.38805	0.0694	0.1919	0.4639	4.725	2.624e-06	TMEM179
6	rs9445241	95151040	C	1.49526	0.08526	0.2352	0.5695	4.719	2.702e-06	NA
6	rs803470	151312188	T	1.52883	0.09132	0.2455	0.6035	4.649	3.779e-06	MTHFD1L
9	rs1927699	15976487	G	0.755859	0.0603	-0.3981	-0.1617	-4.642	3.906e-06	CCDC171
20	rs916326	40445678	G	1.34676	0.06463	0.171	0.4244	4.606	4.624e-06	PTPRT
9	rs2987081	16002046	C	0.758585	0.06016	-0.3942	-0.1584	-4.592	4.934e-06	CCDC171
14	rs7151310	104041264	G	1.36903	0.06889	0.1791	0.4491	4.56	5.747e-06	TMEM179
9	rs11795036	85883732	T	3.1772	0.2552	0.6555	1.656	4.529	6.63e-06	NA
1	SNP1-114534316	114534316	A	2.68237	0.2185	0.5584	1.415	4.515	7.064e-06	NA
3	rs9700	21435205	A	0.762998	0.05996	-0.388	-0.153	-4.511	7.19e-06	ZNF385D
9	rs2987070	15932765	G	0.764678	0.0595	-0.3849	-0.1517	-4.509	7.262e-06	CCDC171
9	rs2987031	15984724	A	0.762464	0.06017	-0.3892	-0.1533	-4.508	7.317e-06	CCDC171
2	rs10177310	192078061	T	1.9478	0.1481	0.3765	0.9569	4.503	7.484e-06	NA
15	rs16948275	91947205	G	2.05259	0.1606	0.4044	1.034	4.479	8.352e-06	NA
2	rs12475945	137210363	G	1.91229	0.1456	0.3628	0.9337	4.451	9.477e-06	NA
6	rs2894054	30980253	A	1.85596	0.1395	0.3449	0.8918	4.432	1.036e-05	GTF2H4
6	rs2894054	30980253	A	1.85596	0.1395	0.3449	0.8918	4.432	1.036e-05	DDR1
6	rs2894054	30980253	A	1.85596	0.1395	0.3449	0.8918	4.432	1.036e-05	VARS2
6	rs2894054	30980253	A	1.85596	0.1395	0.3449	0.8918	4.432	1.036e-05	RN7SL175P
6	rs2894054	30980253	A	1.85596	0.1395	0.3449	0.8918	4.432	1.036e-05	VARSL
6	rs2894054	30980253	A	1.85596	0.1395	0.3449	0.8918	4.432	1.036e-05	Metazoa_SRP
7	rs739512	95473925	C	1.39696	0.07632	0.1847	0.4839	4.38	1.311e-05	DYNC1I1
17	rs2215413	61679959	G	1.29317	0.05917	0.1411	0.3731	4.345	1.531e-05	APOH
18	rs576084	10157139	G	0.769511	0.06071	-0.381	-0.143	-4.315	1.75e-05	NA
13	rs1889821	53565231	T	0.757524	0.06448	-0.4041	-0.1513	-4.306	1.822e-05	NA
8	rs13274955	122551417	T	2.13892	0.1773	0.4129	1.108	4.289	1.965e-05	NA
7	rs1728635	29651950	T	1.53449	0.09997	0.2322	0.6241	4.283	2.017e-05	DPY19L2P3
7	rs1728635	29651950	T	1.53449	0.09997	0.2322	0.6241	4.283	2.017e-05	ZNRF2P2
7	rs7782220	95496227	T	1.39543	0.078	0.1803	0.4861	4.272	2.119e-05	DYNC1I1
2	rs1449984	23268156	G	1.3046	0.06233	0.1437	0.388	4.266	2.18e-05	AC016768.1
4	rs12648166	72092609	A	0.772672	0.06071	-0.3769	-0.1389	-4.247	2.363e-05	DCK
4	rs12648166	72092609	A	0.772672	0.06071	-0.3769	-0.1389	-4.247	2.363e-05	MOB1B
6	rs11753326	31033964	C	1.74246	0.1307	0.299	0.8116	4.247	2.363e-05	DPCR1
6	rs11753326	31033964	C	1.74246	0.1307	0.299	0.8116	4.247	2.363e-05	HCG21
19	rs9973303	11574933	T	1.28917	0.06003	0.1363	0.3716	4.23	2.544e-05	ZNF627
9	rs2821545	15554904	A	1.2875	0.05994	0.1352	0.3702	4.216	2.71e-05	CCDC171
5	rs637033	55603618	G	1.28274	0.05913	0.1331	0.3649	4.211	2.764e-05	PSMC1P4
11	rs3890538	101511379	C	1.30174	0.06262	0.1409	0.3864	4.211	2.773e-05	YAP1
7	rs10215664	157708255	G	1.40242	0.08045	0.1805	0.4959	4.204	2.86e-05	PTPRN2
11	rs7126225	13254365	T	2.48532	0.2169	0.4852	1.336	4.197	2.942e-05	ARNTL
17	rs9895691	73100404	A	1.73014	0.1307	0.2922	0.8043	4.196	2.953e-05	NA
12	rs839175	85042921	A	1.29072	0.06088	0.1358	0.3745	4.191	3.021e-05	MGAT4C
7	rs10215289	157708062	T	1.39906	0.08049	0.178	0.4935	4.172	3.284e-05	PTPRN2
2	rs7558471	192224871	T	1.71138	0.1288	0.2848	0.7899	4.17	3.301e-05	NA
3	rs1858381	185345893	A	1.66496	0.1225	0.2696	0.7499	4.16	3.452e-05	EIF2B5
4	rs4694362	72112728	C	0.776779	0.06074	-0.3716	-0.1335	-4.158	3.476e-05	DCK
20	rs4076098	4915355	A	0.776934	0.06087	-0.3717	-0.1331	-4.147	3.647e-05	SLC23A2
11	rs10894984	99944273	T	1.42618	0.08569	0.1871	0.5229	4.143	3.714e-05	NA
7	rs3800855	157677910	G	1.43764	0.08778	0.191	0.5351	4.136	3.834e-05	PTPRN2
14	rs8012258	104062173	C	1.27328	0.05849	0.1269	0.3562	4.13	3.923e-05	TMEM179
13	rs6562923	75347466	A	1.27341	0.05855	0.1269	0.3564	4.128	3.963e-05	C13orf45
12	rs863940	85031572	C	1.28737	0.0613	0.1324	0.3727	4.12	4.096e-05	MGAT4C
6	rs17840009	30931101	T	1.79607	0.1423	0.3067	0.8645	4.115	4.182e-05	NA
6	rs7772269	30933199	A	1.79607	0.1423	0.3067	0.8645	4.115	4.182e-05	NA
14	rs28397980	73906494	T	1.5882	0.1124	0.2422	0.683	4.114	4.21e-05	NA
5	rs10040793	124018871	T	0.776856	0.06139	-0.3728	-0.1322	-4.113	4.212e-05	ZNF608
13	rs1572184	53501149	G	0.783723	0.0593	-0.36	-0.1275	-4.11	4.271e-05	NA
20	rs6107485	4505889	A	1.8763	0.1532	0.329	0.9296	4.107	4.326e-05	NA
6	rs7761138	30938271	A	1.79356	0.1423	0.3052	0.8632	4.104	4.383e-05	RN7SKP186
6	rs7761138	30938271	A	1.79356	0.1423	0.3052	0.8632	4.104	4.383e-05	RN7SKP138
6	rs7761138	30938271	A	1.79356	0.1423	0.3052	0.8632	4.104	4.383e-05	7SK
7	rs6949833	11577479	G	1.28608	0.06135	0.1313	0.3718	4.101	4.445e-05	THSD7A
23	rs4306033	119368572	G	0.736608	0.07456	-0.4518	-0.1596	-4.1	4.456e-05	NA
6	rs11752162	30917931	G	1.78265	0.1411	0.3016	0.8546	4.098	4.503e-05	NA
2	rs1346374	137220467	C	2.07944	0.1788	0.3816	1.083	4.094	4.584e-05	NA
9	rs192466	15575395	G	1.27737	0.05982	0.1276	0.3621	4.093	4.597e-05	CCDC171
9	rs192466	15575395	G	1.27737	0.05982	0.1276	0.3621	4.093	4.597e-05	HMGN2P16
14	rs4380004	104048299	T	1.35107	0.07363	0.1566	0.4452	4.087	4.724e-05	TMEM179
3	rs376703	21431174	T	0.767129	0.06507	-0.3926	-0.1375	-4.074	4.988e-05	ZNF385D
7	rs10231253	157676114	A	1.42946	0.0879	0.185	0.5296	4.065	5.171e-05	PTPRN2
11	rs12795870	13208617	C	1.64806	0.123	0.2585	0.7407	4.061	5.256e-05	NA
2	rs17582810	75414569	A	1.39501	0.08212	0.1719	0.4938	4.054	5.428e-05	NA
3	rs13097413	178098513	G	0.788045	0.0588	-0.3534	-0.1229	-4.051	5.495e-05	NA
1	SNP1-114508498	114508498	T	2.42735	0.219	0.4576	1.316	4.05	5.515e-05	NA
3	rs11712265	7454889	G	1.42305	0.08715	0.182	0.5236	4.048	5.553e-05	GRM7
4	rs4692883	172604115	A	1.34932	0.07401	0.1545	0.4446	4.048	5.569e-05	NA
11	rs1046173	93557998	T	1.38057	0.07969	0.1663	0.4787	4.047	5.592e-05	PANX1
2	rs997363	228217702	C	1.27392	0.05985	0.1248	0.3594	4.045	5.637e-05	AC064853.3
16	rs3025697	3771603	T	3.93535	0.3387	0.7058	2.034	4.044	5.662e-05	CREBBP
8	rs16895480	122562260	A	2.02688	0.1748	0.364	1.049	4.043	5.682e-05	NA
9	rs6474951	15697223	C	1.27316	0.05984	0.1242	0.3588	4.035	5.866e-05	CCDC171
12	rs839137	85053985	A	1.29317	0.06376	0.1321	0.3821	4.032	5.947e-05	MGAT4C
2	rs16836874	137307571	T	1.97269	0.1687	0.3488	1.01	4.028	6.054e-05	THSD7B
11	rs11224299	99959432	T	1.38986	0.08193	0.1686	0.4898	4.018	6.295e-05	NA
4	rs1043903	71891517	G	0.781766	0.06129	-0.3664	-0.1261	-4.017	6.318e-05	RUFY3
2	rs13384785	6293361	A	0.784193	0.0606	-0.3618	-0.1243	-4.011	6.481e-05	NA
5	rs6879497	80336280	G	1.31495	0.06835	0.1398	0.4078	4.006	6.629e-05	RASGRF2
9	rs405352	15613462	C	1.26592	0.05889	0.1204	0.3513	4.005	6.667e-05	CCDC171
8	rs4237000	74367362	T	1.33603	0.07239	0.1479	0.4316	4.003	6.714e-05	RDH10
8	rs4237000	74367362	T	1.33603	0.07239	0.1479	0.4316	4.003	6.714e-05	RPL7
14	rs12891929	104045152	T	1.33629	0.07253	0.1477	0.432	3.996	6.898e-05	TMEM179
8	rs13278189	74364742	A	1.33536	0.07239	0.1473	0.4311	3.995	6.932e-05	RDH10
8	rs13278189	74364742	A	1.33536	0.07239	0.1473	0.4311	3.995	6.932e-05	RPL7
7	rs2237593	95493272	A	1.33309	0.07196	0.1464	0.4285	3.995	6.941e-05	DYNC1I1
11	rs580278	127629161	C	1.31023	0.0677	0.1375	0.4029	3.991	7.044e-05	NA
11	rs2033083	101489838	C	1.2729	0.06049	0.1228	0.3599	3.989	7.1e-05	YAP1
10	rs11592647	34564798	G	0.751112	0.07178	-0.4269	-0.1455	-3.988	7.155e-05	PARD3
12	rs2277379	50057307	C	1.97486	0.1712	0.345	1.016	3.975	7.521e-05	GALNT6
11	rs1834596	101522359	T	1.29356	0.06476	0.1304	0.3843	3.974	7.563e-05	YAP1
2	rs13017237	40492801	A	0.616252	0.1221	-0.7234	-0.2448	-3.965	7.861e-05	SLC8A1
6	rs1536304	43925815	C	0.793263	0.05854	-0.3464	-0.1169	-3.957	8.111e-05	NA
11	rs1893497	101517208	T	1.28261	0.06294	0.1255	0.3722	3.954	8.207e-05	YAP1
7	rs1488515	95469132	G	1.37396	0.08039	0.1601	0.4752	3.952	8.301e-05	DYNC1I1
19	rs10426047	11621823	G	0.743564	0.07509	-0.4435	-0.1491	-3.946	8.489e-05	ZNF833P
17	rs8070200	46801895	T	0.698165	0.09108	-0.5378	-0.1808	-3.945	8.529e-05	NA
23	rs5956206	119357037	C	0.7455	0.07451	-0.4397	-0.1477	-3.942	8.651e-05	NA
12	rs839146	85032994	C	1.27265	0.06117	0.1212	0.361	3.941	8.658e-05	MGAT4C
15	rs1317444	88399175	G	0.776235	0.06429	-0.3793	-0.1272	-3.939	8.739e-05	ZNF710
2	rs7567259	75421724	A	1.38099	0.08203	0.162	0.4835	3.935	8.892e-05	NA
4	rs34107464	185923059	A	2.09133	0.1876	0.3701	1.105	3.933	8.965e-05	ACSL1
15	rs4924608	40120076	G	1.39906	0.08541	0.1684	0.5032	3.931	9.02e-05	PLA2G4E
9	rs2457637	15523394	C	1.26251	0.05931	0.1169	0.3494	3.93	9.067e-05	NA
11	rs10750633	101521752	T	1.28917	0.06465	0.1273	0.3808	3.929	9.091e-05	YAP1
12	rs11835463	92066289	T	2.92414	0.2731	0.5376	1.608	3.929	9.115e-05	NA
23	rs5957358	119344701	A	0.749612	0.07336	-0.432	-0.1444	-3.929	9.117e-05	NA
10	rs10762268	70664306	C	1.27481	0.06196	0.1214	0.3642	3.918	9.509e-05	HKDC1
7	rs10249710	157723224	A	1.43333	0.09208	0.1795	0.5405	3.91	9.852e-05	PTPRN2
10	rs7913492	133902154	A	1.39013	0.08433	0.1641	0.4947	3.906	9.998e-05	STK32C
13	rs9527163	53523454	C	1.25923	0.05902	0.1148	0.3462	3.905	0.0001004	NA
4	rs13133741	126095877	T	0.77639	0.0649	-0.3803	-0.1259	-3.901	0.0001023	NA
9	rs7467207	15736302	A	0.793263	0.0594	-0.348	-0.1151	-3.898	0.0001034	CCDC171
20	rs6093634	40448566	A	1.31587	0.07047	0.1364	0.4126	3.895	0.0001046	PTPRT
13	rs1036868	75363402	C	1.25508	0.05833	0.1128	0.3415	3.895	0.0001047	NA
11	rs4756055	46078599	C	0.789228	0.06085	-0.3559	-0.1174	-3.889	0.0001071	PHF21A
11	rs10750634	101523378	A	1.28621	0.06478	0.1248	0.3787	3.886	0.0001086	YAP1
6	rs13204400	154645190	A	1.42575	0.0913	0.1758	0.5337	3.885	0.000109	IPCEF1
20	rs768423	4481821	G	1.79679	0.1509	0.2903	0.8817	3.884	0.0001094	NA
15	rs28557389	88398584	G	0.779346	0.0642	-0.3752	-0.1235	-3.884	0.0001095	ZNF710
19	rs4804633	11633989	G	0.768588	0.06778	-0.3961	-0.1304	-3.883	0.0001096	ZNF833P
19	rs4804633	11633989	G	0.768588	0.06778	-0.3961	-0.1304	-3.883	0.0001096	HNRNPA1P10
4	rs4346606	165991241	T	1.32366	0.07222	0.1388	0.4219	3.882	0.0001103	NA
4	rs7662060	172603701	T	1.30617	0.06882	0.1323	0.402	3.882	0.0001104	NA
7	rs2214097	95497816	T	1.32115	0.07176	0.1379	0.4192	3.882	0.0001104	DYNC1I1
1	SNP1-114499308	114499308	A	2.25151	0.2092	0.4016	1.221	3.88	0.0001111	NA
6	rs9451253	90377867	T	1.35581	0.07846	0.1506	0.4581	3.879	0.0001115	ANKRD6
6	rs9451253	90377867	T	1.35581	0.07846	0.1506	0.4581	3.879	0.0001115	LYRM2
3	rs777494	127651920	C	1.90713	0.1666	0.319	0.9722	3.874	0.0001138	ZXDC
13	rs7984157	94709901	G	1.39738	0.08637	0.1653	0.5038	3.874	0.000114	ABCC4
4	rs4692885	172609963	C	1.30578	0.06893	0.1317	0.4019	3.87	0.0001157	NA
12	rs205536	11734171	A	0.792233	0.06018	-0.3508	-0.1149	-3.869	0.0001161	ETV6
14	rs4898630	49269010	G	1.46829	0.09927	0.1895	0.5787	3.869	0.0001161	KLHDC1
13	rs9600582	75360217	A	1.25483	0.05868	0.112	0.342	3.868	0.0001168	C13orf45
13	rs9544071	75360759	C	1.25483	0.05868	0.112	0.342	3.868	0.0001168	C13orf45
12	rs2359603	50082899	A	0.774374	0.06619	-0.3854	-0.1259	-3.862	0.0001193	SLC4A8
20	rs2423729	13566382	G	0.761397	0.0706	-0.4109	-0.1342	-3.861	0.0001201	TASP1
7	rs850056	29708540	C	1.35663	0.07902	0.1501	0.4599	3.86	0.0001208	DPY19L2P3
4	rs6448730	30605909	T	1.28056	0.06412	0.1216	0.3729	3.856	0.0001225	PCDH7
3	rs9647367	178083216	G	0.795169	0.05948	-0.3458	-0.1126	-3.853	0.0001238	NA
22	rs5754110	31208244	C	1.27864	0.0638	0.1207	0.3708	3.852	0.0001244	FBXO7
15	rs7179613	24225775	C	3.86128	0.351	0.6632	2.039	3.85	0.0001257	AC009878.2
3	rs6763969	7286647	G	1.35256	0.07851	0.1481	0.4559	3.847	0.0001271	GRM7
4	rs10939325	30607007	A	1.27928	0.06406	0.1208	0.3719	3.846	0.0001277	PCDH7
9	rs3008750	15957923	C	0.780828	0.06433	-0.3735	-0.1213	-3.845	0.000128	CCDC171
12	rs12370801	17175804	G	0.793581	0.06029	-0.3494	-0.1131	-3.836	0.000133	NA
1	rs17119481	99306532	C	1.6198	0.1259	0.2356	0.7291	3.831	0.0001352	NA
20	rs6116402	4456090	G	1.77606	0.1501	0.2802	0.8686	3.826	0.000138	NA
20	rs297762	4432881	G	1.75523	0.1471	0.2743	0.8509	3.825	0.0001388	NA
10	rs4746828	70662256	C	1.26352	0.06118	0.114	0.3538	3.823	0.00014	HKDC1
10	rs874556	70662670	T	1.26352	0.06118	0.114	0.3538	3.823	0.00014	HKDC1
10	rs7075720	70665294	C	1.26352	0.06118	0.114	0.3538	3.823	0.00014	HKDC1
11	rs11601686	63945686	T	0.776856	0.06617	-0.3822	-0.1228	-3.815	0.0001442	AP003774.5
12	rs729697	11698451	C	0.787809	0.06257	-0.3612	-0.1159	-3.812	0.0001461	ETV6
11	rs7924737	101528715	G	1.28223	0.06526	0.1207	0.3765	3.809	0.0001477	YAP1
12	rs839189	85068303	G	1.29758	0.06841	0.1264	0.3945	3.807	0.0001489	MGAT4C
2	rs6752110	147999863	T	0.773291	0.06753	-0.3894	-0.1247	-3.806	0.0001494	NA
10	rs1014083	29486728	G	1.40144	0.08875	0.1636	0.5114	3.803	0.0001515	NA
9	rs10756728	15963288	A	1.25596	0.05992	0.1104	0.3453	3.803	0.0001516	CCDC171
12	rs7964240	44851959	G	1.40425	0.08933	0.1644	0.5146	3.8	0.0001531	NA
2	rs7575143	18401682	C	1.2581	0.06042	0.1112	0.348	3.8	0.0001533	KCNS3
14	rs8022905	74852954	C	1.3607	0.08108	0.1491	0.4669	3.799	0.0001541	NA
9	rs4741552	15949700	A	1.26706	0.06238	0.1145	0.359	3.795	0.0001563	CCDC171
9	rs10979978	111446565	T	1.2752	0.06411	0.1174	0.3688	3.792	0.0001584	PALM2
3	rs938988	103343250	T	0.779346	0.06575	-0.3781	-0.1204	-3.791	0.0001587	ZPLD1
9	rs10980757	112893587	T	2.57204	0.2492	0.4562	1.433	3.79	0.0001593	NA
4	rs1982946	190204269	C	1.25822	0.06062	0.1109	0.3485	3.789	0.00016	NA
16	rs9932243	71951334	T	1.34474	0.07819	0.143	0.4495	3.789	0.0001603	NA
6	rs1096699	43636419	T	1.27507	0.06415	0.1173	0.3687	3.788	0.0001608	XPO5
6	rs699937	43648904	A	1.27507	0.06415	0.1173	0.3687	3.788	0.0001608	XPO5
6	rs699937	43648904	A	1.27507	0.06415	0.1173	0.3687	3.788	0.0001608	POLH
10	rs2756238	108485097	A	1.83345	0.16	0.2925	0.9198	3.788	0.0001608	SORCS1
1	SNP1-114513132	114513132	T	2.24768	0.2138	0.3907	1.229	3.787	0.0001613	NA
11	rs4757237	12126355	T	1.25458	0.05989	0.1094	0.3442	3.787	0.0001617	MICAL2
21	rs2829295	25014324	G	1.25408	0.05983	0.1091	0.3436	3.784	0.0001633	NA
2	rs12466458	137150957	G	1.57696	0.1205	0.2193	0.6916	3.78	0.0001661	NA
2	rs2361173	137196518	G	1.57696	0.1205	0.2193	0.6916	3.78	0.0001661	NA
14	rs2190875	73931763	T	1.44831	0.09804	0.1783	0.5626	3.778	0.000167	NA
22	rs6004809	24611210	T	1.28146	0.06564	0.1193	0.3766	3.778	0.0001672	MYO18B
22	rs6004809	24611210	T	1.28146	0.06564	0.1193	0.3766	3.778	0.0001672	Z98949.1
7	rs834602	47412740	A	1.26263	0.06175	0.1122	0.3542	3.777	0.000168	TNS3
5	rs17651165	16873769	C	1.40046	0.08919	0.162	0.5116	3.776	0.0001688	MYO10
5	rs10078721	92446445	A	1.24945	0.05898	0.1071	0.3383	3.775	0.000169	NA
1	rs10081970	114510617	C	2.24297	0.214	0.3884	1.227	3.775	0.0001693	NA
1	SNP1-114513951	114513951	T	2.24297	0.214	0.3884	1.227	3.775	0.0001693	NA
1	SNP1-114516266	114516266	C	2.24297	0.214	0.3884	1.227	3.775	0.0001693	NA
1	rs2774292	114517107	A	2.24297	0.214	0.3884	1.227	3.775	0.0001693	NA
3	rs1124376	20083550	T	1.316	0.07277	0.132	0.4172	3.774	0.00017	KAT2B
8	rs6558556	1798297	A	1.33589	0.07674	0.1392	0.44	3.774	0.00017	ARHGEF10
12	rs3741701	50102053	T	0.794375	0.061	-0.3497	-0.1106	-3.773	0.0001706	SLC4A8
5	rs12653164	124758823	T	1.84966	0.1631	0.2954	0.9347	3.771	0.0001717	NA
17	rs2531855	2476010	G	2.74012	0.2674	0.4836	1.532	3.768	0.0001738	PAFAH1B1
12	rs2731065	47179190	C	0.74104	0.07956	-0.4556	-0.1438	-3.767	0.0001747	C12orf54
2	rs10193698	228204040	A	0.803161	0.0582	-0.3333	-0.1052	-3.767	0.0001748	C2orf83
2	rs10193698	228204040	A	0.803161	0.0582	-0.3333	-0.1052	-3.767	0.0001748	AC064853.3
1	rs10910122	231469297	T	1.26655	0.06272	0.1133	0.3592	3.767	0.0001749	PCNXL2
3	rs812369	127682994	C	1.88118	0.1679	0.3029	0.9609	3.765	0.0001763	UROC1
14	rs1957173	45476666	T	1.55457	0.1173	0.2113	0.6711	3.762	0.0001782	LINC00871
9	rs12002427	88320498	T	2.68076	0.2624	0.4719	1.5	3.758	0.0001808	NA
2	rs12623179	228197847	T	0.803	0.05839	-0.3338	-0.1049	-3.757	0.0001817	C2orf83
19	rs2071484	11549460	C	0.785606	0.06427	-0.3673	-0.1154	-3.755	0.000183	ACP5
19	rs2071484	11549460	C	0.785606	0.06427	-0.3673	-0.1154	-3.755	0.000183	ZNF627
3	rs1848252	102301517	C	0.745276	0.07833	-0.4475	-0.1405	-3.754	0.0001839	NA
9	rs10756727	15948806	G	1.28763	0.06735	0.1208	0.3848	3.754	0.0001841	CCDC171
6	rs6933958	43931667	C	1.28467	0.0668	0.1196	0.3814	3.75	0.0001866	NA
12	rs4765681	2427457	T	1.24446	0.05838	0.1043	0.3331	3.746	0.0001899	CACNA1C
15	rs12101723	88394951	C	0.785292	0.06456	-0.3682	-0.1152	-3.744	0.0001914	ZNF710
20	rs1973948	13513291	T	0.757751	0.07413	-0.4226	-0.1321	-3.741	0.0001932	TASP1
22	rs2157249	34960985	C	1.26415	0.06267	0.1116	0.3572	3.741	0.0001938	APOL2
12	rs7301434	91380162	G	1.64856	0.1337	0.2379	0.7618	3.74	0.0001941	NA
17	rs11658577	14239553	A	1.3918	0.08848	0.1572	0.504	3.736	0.0001973	AC022816.2
4	rs1496935	190153814	C	1.28518	0.06717	0.1193	0.3826	3.735	0.0001978	NA
9	rs6474967	15750988	T	0.803161	0.05869	-0.3342	-0.1042	-3.735	0.0001983	CCDC171
15	rs9920789	91938217	G	1.76951	0.1529	0.271	0.8704	3.733	0.0001999	NA
2	rs3771871	75408710	T	1.44095	0.09786	0.1735	0.5571	3.732	0.0002001	NA
3	rs4577450	17058828	A	1.33282	0.07697	0.1364	0.4382	3.733	0.0002001	PLCL2
10	SNP10-43054781	43054781	C	0.745127	0.07886	-0.4488	-0.1397	-3.731	0.0002014	NA
17	rs8073067	45463051	A	1.44499	0.09886	0.1744	0.5619	3.724	0.0002071	NA
5	rs2255659	5672500	T	0.801556	0.05941	-0.3376	-0.1047	-3.723	0.0002077	NA
8	rs2725385	31047688	T	1.27571	0.06543	0.1153	0.3717	3.722	0.0002089	WRN
9	rs1329932	18002030	G	0.794295	0.0619	-0.3516	-0.109	-3.72	0.00021	NA
4	rs17377958	121330536	G	1.34662	0.08	0.1408	0.4544	3.72	0.0002105	NA
7	rs3735160	151457201	A	2.16258	0.2074	0.3649	1.178	3.72	0.0002105	YBX1P4
3	rs1488891	178109726	A	1.2946	0.06943	0.1221	0.3942	3.719	0.0002113	NA
23	rs4892883	2598919	T	1.42761	0.09569	0.1685	0.5436	3.721	0.000212	NA
10	SNP10-43031442	43031442	T	0.746246	0.07875	-0.447	-0.1383	-3.716	0.0002134	NA
11	rs12276629	123362021	C	1.33977	0.07873	0.1382	0.4468	3.715	0.0002141	NA
20	rs3746805	692450	A	0.799235	0.06032	-0.3423	-0.1059	-3.715	0.0002141	SLC52A3
5	rs6866116	124008771	C	0.79716	0.06107	-0.3464	-0.107	-3.712	0.0002169	ZNF608
17	rs2013785	61666939	A	0.801476	0.05969	-0.3383	-0.1043	-3.708	0.0002205	APOH
2	rs12616684	228197938	G	0.805333	0.05843	-0.331	-0.102	-3.706	0.0002223	C2orf83
3	rs1156329	7405406	G	1.37837	0.08661	0.1511	0.4906	3.705	0.0002226	GRM7
1	rs480226	114514728	A	2.18956	0.2116	0.369	1.198	3.704	0.0002239	NA
9	rs10733295	15671901	G	1.24757	0.05973	0.1041	0.3383	3.703	0.0002244	CCDC171
10	SNP10-43060514	43060514	C	0.746321	0.07905	-0.4475	-0.1377	-3.701	0.000226	NA
6	rs1771798	151323260	T	1.47949	0.1059	0.184	0.5993	3.697	0.0002297	MTHFD1L
11	rs1942691	101495462	A	1.26884	0.0644	0.1119	0.3643	3.697	0.0002297	YAP1
5	rs17703536	147222814	T	0.665311	0.1103	-0.6237	-0.1913	-3.695	0.0002319	NA
11	rs10895256	101483614	G	1.25383	0.06123	0.1062	0.3462	3.694	0.0002321	YAP1
23	rs5934301	7780766	A	1.323	0.07576	0.1314	0.4284	3.695	0.0002323	NA
20	rs297779	4415802	G	1.72633	0.1479	0.2561	0.8359	3.692	0.0002345	NA
6	rs554999	125429174	T	1.25245	0.06102	0.1055	0.3447	3.689	0.0002368	RNF217
1	rs11590688	236181285	T	1.2462	0.0597	0.1031	0.3371	3.688	0.0002384	MTND6P15
1	rs11590688	236181285	T	1.2462	0.0597	0.1031	0.3371	3.688	0.0002384	MTND5P18
2	rs7567249	177266586	C	1.35975	0.08349	0.1436	0.4709	3.68	0.0002451	NA
1	rs12041451	245992432	T	0.790018	0.06406	-0.3613	-0.1102	-3.68	0.0002457	OR1C1
3	rs4383507	17048036	C	1.32459	0.0764	0.1314	0.4309	3.68	0.0002459	PLCL2
19	rs10405514	55985344	A	2.00692	0.1895	0.3252	1.068	3.676	0.0002495	ACPT
12	rs7300192	50080310	A	0.79366	0.0629	-0.3544	-0.1078	-3.674	0.0002508	SLC4A8
19	rs11667275	11334358	G	1.53143	0.116	0.1988	0.6536	3.673	0.000252	DKFZP761J1410
15	rs1470984	99515982	C	1.2421	0.05907	0.1011	0.3326	3.671	0.0002544	NA
11	rs596308	63967228	A	0.790176	0.06417	-0.3613	-0.1098	-3.67	0.0002549	NA
10	SNP10-43054312	43054312	G	0.748264	0.079	-0.4448	-0.1351	-3.67	0.0002551	NA
16	rs17796160	78777996	T	1.44066	0.09948	0.1701	0.56	3.67	0.0002554	NA
12	SNP12-84949707	84949707	G	1.24558	0.05985	0.1023	0.3369	3.669	0.0002557	NA
17	rs11078288	2499902	A	2.721	0.2727	0.4661	1.535	3.669	0.0002562	PAFAH1B1
14	rs12883776	55800884	G	0.797798	0.06158	-0.3466	-0.1052	-3.668	0.0002567	PELI2
12	rs4759984	128847726	T	0.77608	0.0691	-0.3889	-0.1181	-3.668	0.0002568	TMEM132D
12	rs12309241	100279940	C	2.39624	0.2383	0.4069	1.341	3.668	0.0002574	UTP20
12	rs12309241	100279940	C	2.39624	0.2383	0.4069	1.341	3.668	0.0002574	snoU13
9	rs1355171	15671694	A	1.24533	0.05985	0.1021	0.3367	3.666	0.0002595	CCDC171
22	rs1001294	34960936	T	1.2591	0.06289	0.1072	0.3537	3.664	0.0002608	APOL2
12	rs10219562	100278834	C	2.39265	0.2382	0.4055	1.339	3.662	0.000263	UTP20
12	rs10219562	100278834	C	2.39265	0.2382	0.4055	1.339	3.662	0.000263	snoU13
12	rs7302755	100282274	C	2.39265	0.2382	0.4055	1.339	3.662	0.000263	UTP20
18	rs2846607	833971	A	1.37122	0.08624	0.1467	0.4848	3.661	0.0002638	NA
10	SNP10-43048786	43048786	G	0.749012	0.07896	-0.4438	-0.1343	-3.661	0.0002646	NA
10	SNP10-43053537	43053537	G	0.749012	0.07896	-0.4438	-0.1343	-3.661	0.0002646	NA
10	SNP10-43057773	43057773	A	0.749012	0.07896	-0.4438	-0.1343	-3.661	0.0002646	NA
10	SNP10-43064989	43064989	C	0.749012	0.07896	-0.4438	-0.1343	-3.661	0.0002646	NA
3	rs17006610	20127567	A	1.30487	0.0727	0.1236	0.4086	3.66	0.0002651	KAT2B
2	rs17026114	40596687	G	0.606349	0.1367	-0.7683	-0.2323	-3.659	0.0002659	SLC8A1
2	rs4952632	40601509	G	0.606349	0.1367	-0.7683	-0.2323	-3.659	0.0002659	SLC8A1
2	rs13010889	40617519	A	0.606349	0.1367	-0.7683	-0.2323	-3.659	0.0002659	SLC8A1
10	SNP10-43026982	43026982	C	0.749312	0.0789	-0.4432	-0.1339	-3.657	0.0002679	NA
17	rs9901701	66537520	A	1.45834	0.1033	0.1749	0.5797	3.654	0.0002717	NA
4	rs13135549	183237919	T	0.800835	0.06081	-0.3413	-0.1029	-3.653	0.0002727	AC108142.1
9	rs11790056	111440718	T	1.31364	0.0747	0.1264	0.4192	3.652	0.0002732	PALM2
1	rs2499566	236220970	C	1.24272	0.05949	0.1007	0.3339	3.652	0.0002734	NA
4	rs13138607	68304145	G	0.803723	0.05984	-0.3358	-0.1013	-3.652	0.0002734	GNRHR
5	rs209350	161443374	T	0.764831	0.07344	-0.412	-0.1241	-3.65	0.0002753	GABRG2
3	rs1225020	133151631	T	1.28647	0.06906	0.1165	0.3872	3.647	0.0002783	CPNE4
4	rs2062301	68303927	C	0.804286	0.05972	-0.3348	-0.1007	-3.647	0.0002787	GNRHR
20	rs41276384	17382572	T	1.90047	0.1761	0.297	0.9872	3.647	0.0002788	PCSK2
4	rs10004274	190189143	A	1.24658	0.06046	0.102	0.3389	3.646	0.0002796	NA
12	rs7300073	84917644	C	1.24408	0.05989	0.101	0.3357	3.646	0.0002796	MGAT4C
2	rs1275501	27272786	T	0.787966	0.06537	-0.3665	-0.1102	-3.646	0.0002797	SLC5A6
2	rs1659685	27274194	C	0.787966	0.06537	-0.3665	-0.1102	-3.646	0.0002797	SLC5A6
2	rs1275528	27284285	A	0.787966	0.06537	-0.3665	-0.1102	-3.646	0.0002797	SLC5A6
2	rs1275528	27284285	A	0.787966	0.06537	-0.3665	-0.1102	-3.646	0.0002797	ATRAID
2	rs1275530	27286051	A	0.787966	0.06537	-0.3665	-0.1102	-3.646	0.0002797	SLC5A6
2	rs1275530	27286051	A	0.787966	0.06537	-0.3665	-0.1102	-3.646	0.0002797	ATRAID
8	rs4738320	74398924	G	1.28737	0.06933	0.1168	0.3885	3.644	0.0002819	RDH10
1	rs2622366	117880398	T	1.26757	0.06507	0.1095	0.3646	3.643	0.0002827	NA
5	rs6897885	15704836	C	1.36602	0.08562	0.1441	0.4797	3.643	0.000283	FBXL7
10	rs10882491	82761524	T	1.46712	0.1052	0.177	0.5896	3.642	0.0002844	NA
19	rs4252578	60569067	T	1.81158	0.1633	0.2742	0.9143	3.639	0.0002873	IL11
19	rs4252578	60569067	T	1.81158	0.1633	0.2742	0.9143	3.639	0.0002873	FAM71E2
3	rs2036650	102317419	C	0.750287	0.07898	-0.4421	-0.1325	-3.638	0.0002884	NA
5	rs16898120	28811267	T	0.786235	0.0661	-0.3701	-0.1109	-3.638	0.0002885	NA
9	rs13287834	15769336	A	0.805655	0.05944	-0.3326	-0.09965	-3.636	0.0002903	CCDC171
7	rs1728539	29657738	T	1.33176	0.07883	0.132	0.441	3.635	0.000292	DPY19L2P3
7	rs1728539	29657738	T	1.33176	0.07883	0.132	0.441	3.635	0.000292	ZNRF2P2
12	rs17293059	78272240	C	0.694752	0.1002	-0.5606	-0.1678	-3.635	0.0002922	SYT1
9	rs7043770	15775919	G	0.805171	0.05962	-0.3335	-0.09983	-3.634	0.0002926	CCDC171
5	rs16869997	2616748	T	0.72325	0.08916	-0.4988	-0.1493	-3.634	0.000293	NA
14	rs17103133	74853011	C	1.3992	0.09245	0.1547	0.5171	3.633	0.0002941	NA
3	rs1870713	133157217	A	1.25245	0.06195	0.1036	0.3465	3.633	0.0002942	CPNE4
9	rs1539172	15774631	G	0.805655	0.0595	-0.3327	-0.09948	-3.632	0.0002954	CCDC171
8	rs1800389	31044099	C	1.26858	0.06551	0.1095	0.3663	3.631	0.0002959	WRN
6	rs41302049	153338446	A	2.31822	0.2316	0.387	1.295	3.631	0.000296	FBXO5
10	SNP10-43064589	43064589	A	0.750512	0.07904	-0.4419	-0.132	-3.631	0.0002968	NA
23	rs5955456	139268565	C	3.18993	0.3196	0.5337	1.787	3.63	0.0002979	NA
3	rs11711931	128304274	A	1.46433	0.1051	0.1754	0.5874	3.629	0.0002984	NA
17	rs7220466	74116386	A	1.25948	0.06358	0.1061	0.3554	3.629	0.0002989	NA
4	rs6552113	68303552	T	0.80501	0.05979	-0.3341	-0.09975	-3.628	0.0002993	GNRHR
4	rs2062302	68303903	A	0.80501	0.05979	-0.3341	-0.09975	-3.628	0.0002993	GNRHR
23	rs6528024	13840843	T	2.40488	0.2419	0.4034	1.352	3.627	0.0003006	GPM6B
8	rs12677803	53852734	G	1.5388	0.1188	0.1981	0.6639	3.627	0.0003011	NA
15	rs1911617	47744288	T	0.632484	0.1264	-0.7058	-0.2104	-3.625	0.0003034	NA
12	SNP12-53963974	53963974	G	2.59115	0.2627	0.4373	1.467	3.625	0.0003037	NA
11	rs12422073	78345517	G	2.06597	0.2002	0.3332	1.118	3.624	0.0003041	TENM4
4	rs17636641	68307504	C	0.805333	0.05977	-0.3337	-0.09937	-3.622	0.0003063	GNRHR
3	rs2077315	133175890	C	1.28879	0.07008	0.1164	0.3911	3.62	0.0003087	CPNE4
7	rs10234980	79958990	T	1.72996	0.1514	0.2513	0.8448	3.62	0.0003095	GNAT3
7	rs10234980	79958990	T	1.72996	0.1514	0.2513	0.8448	3.62	0.0003095	CD36
6	rs7106	43716364	T	1.26807	0.06565	0.1088	0.3662	3.618	0.0003117	RSPH9
6	rs7106	43716364	T	1.26807	0.06565	0.1088	0.3662	3.618	0.0003117	MAD2L1BP
16	rs8057559	71874673	T	1.82686	0.1667	0.2759	0.9292	3.615	0.000315	NA
20	rs13043139	5701865	A	1.4127	0.09562	0.1581	0.533	3.614	0.0003164	C20orf196
1	rs909108	153491649	C	2.11827	0.2077	0.3434	1.158	3.613	0.0003175	SCAMP3
1	rs909108	153491649	C	2.11827	0.2077	0.3434	1.158	3.613	0.0003175	FAM189B
2	rs1275538	27294901	A	0.789544	0.06541	-0.3645	-0.1081	-3.613	0.0003175	CAD
2	rs1275538	27294901	A	0.789544	0.06541	-0.3645	-0.1081	-3.613	0.0003175	ATRAID
21	rs2828064	23618125	G	1.30735	0.07421	0.1226	0.4135	3.612	0.0003188	NA
11	rs1320628	63932562	A	0.785606	0.0668	-0.3722	-0.1103	-3.612	0.000319	NA
3	rs1870712	133157408	C	1.25032	0.06187	0.1021	0.3446	3.611	0.0003201	CPNE4
3	rs2699856	133158688	T	1.25032	0.06187	0.1021	0.3446	3.611	0.0003201	CPNE4
2	rs7557485	49413051	C	1.23899	0.05935	0.09793	0.3306	3.61	0.0003211	NA
7	rs850015	29635116	C	1.4168	0.09651	0.1592	0.5376	3.61	0.0003212	ZNRF2P2
7	rs850015	29635116	C	1.4168	0.09651	0.1592	0.5376	3.61	0.0003212	TMSB4XP3
16	rs41188	47838589	T	1.26049	0.06414	0.1058	0.3572	3.61	0.0003212	NA
11	rs11231787	63936389	C	0.786628	0.06649	-0.3704	-0.1097	-3.61	0.0003215	NA
10	rs10793426	43065286	A	0.750662	0.07948	-0.4425	-0.131	-3.608	0.0003234	RASGEF1A
9	rs10962251	16002225	A	0.798756	0.06227	-0.3467	-0.1026	-3.608	0.0003236	CCDC171
15	rs4523904	95848827	A	2.36009	0.2382	0.3918	1.325	3.605	0.0003273	NA
3	rs9868428	133157976	A	1.24982	0.06188	0.1017	0.3442	3.603	0.0003298	CPNE4
12	rs11115423	75708044	A	2.24544	0.2246	0.3687	1.249	3.602	0.0003313	ZDHHC17
11	rs6591849	63974719	G	0.794534	0.06386	-0.3552	-0.1048	-3.601	0.0003321	AP003774.4
14	rs11626617	90760069	T	1.62905	0.1355	0.2224	0.7537	3.601	0.0003327	C14orf159
3	rs2613981	133156739	A	1.28146	0.06889	0.113	0.383	3.6	0.0003331	CPNE4
20	rs156324	1794014	C	1.24408	0.06067	0.09948	0.3373	3.6	0.000334	NA
4	rs10213212	172599754	T	1.29992	0.07287	0.1195	0.4051	3.6	0.0003341	NA
12	rs1055492	50177619	T	0.803161	0.0609	-0.3385	-0.09981	-3.599	0.0003351	SLC4A8
17	rs714422	12103857	A	1.4319	0.09978	0.1635	0.5546	3.598	0.0003358	NA
18	rs8098946	60657102	A	1.28338	0.06936	0.1136	0.3855	3.598	0.0003362	NA
12	rs7978562	84975609	G	1.23974	0.05973	0.09779	0.3319	3.597	0.0003374	MGAT4C
11	rs604186	78341851	T	1.2385	0.05948	0.09735	0.3305	3.597	0.000338	TENM4
10	SNP10-43029004	43029004	A	0.753068	0.07886	-0.4381	-0.129	-3.596	0.0003385	NA
10	SNP10-43032101	43032101	T	0.753068	0.07886	-0.4381	-0.129	-3.596	0.0003385	NA
10	SNP10-43036745	43036745	A	0.753068	0.07886	-0.4381	-0.129	-3.596	0.0003385	NA
10	SNP10-43041468	43041468	T	0.753068	0.07886	-0.4381	-0.129	-3.596	0.0003385	NA
9	rs1539171	15766138	T	0.808722	0.05903	-0.3279	-0.09656	-3.596	0.0003389	CCDC171
18	rs10153422	10153628	G	0.800435	0.06193	-0.344	-0.1013	-3.595	0.00034	NA
11	rs1940359	127530476	C	1.23999	0.05986	0.09782	0.3325	3.594	0.000341	NA
11	rs618781	99960146	G	1.24645	0.06132	0.1002	0.3405	3.593	0.0003423	NA
22	rs2010499	34959412	A	1.25445	0.06312	0.103	0.3504	3.592	0.0003439	APOL2
5	rs2268582	161447793	T	0.737345	0.08485	-0.471	-0.1384	-3.592	0.0003444	GABRG2
1	rs17506918	83040348	T	0.664646	0.1138	-0.6315	-0.1855	-3.59	0.000346	NA
1	rs6693655	211893892	C	1.316	0.0765	0.1247	0.4245	3.59	0.0003466	NA
11	rs10502135	110576397	C	1.49691	0.1124	0.1831	0.6237	3.589	0.0003473	NA
11	rs11022215	12144959	C	1.50291	0.1135	0.1849	0.6298	3.589	0.0003476	MICAL2
12	rs12581142	65564409	T	0.613239	0.1363	-0.7561	-0.2219	-3.588	0.0003489	NA
6	rs6942189	24537228	T	1.323	0.07802	0.127	0.4328	3.588	0.0003495	GPLD1
6	rs6942189	24537228	T	1.323	0.07802	0.127	0.4328	3.588	0.0003495	MRS2
6	rs2025704	43924355	C	0.809855	0.0588	-0.3262	-0.09569	-3.587	0.00035	NA
7	rs714741	49265792	T	1.25182	0.06261	0.1019	0.3473	3.587	0.0003501	AC010971.1
14	rs8013722	90112721	T	0.710277	0.09544	-0.5292	-0.1551	-3.585	0.0003533	TTC7B
8	rs2725371	30973575	A	1.25696	0.06381	0.1036	0.3537	3.583	0.0003555	PURG
10	rs4075075	129696859	G	1.2875	0.07054	0.1144	0.3909	3.582	0.0003578	PTPRE
3	rs9869084	133158385	A	1.2482	0.0619	0.1003	0.343	3.581	0.0003585	CPNE4
5	rs4541656	123999831	A	0.801076	0.06195	-0.3432	-0.1003	-3.579	0.0003607	ZNF608
2	rs16855058	142023649	T	0.701244	0.09915	-0.5492	-0.1605	-3.579	0.0003611	LRP1B
12	rs12829333	50198329	A	0.785999	0.0673	-0.3727	-0.1089	-3.579	0.0003616	NA
12	rs11117184	85000129	C	0.793105	0.06478	-0.3588	-0.1048	-3.578	0.000362	MGAT4C
2	rs3796080	40615298	A	0.614283	0.1362	-0.7542	-0.2204	-3.578	0.0003621	SLC8A1
1	rs17038170	118665310	G	2.44318	0.2497	0.404	1.383	3.578	0.0003625	NA
3	rs341842	21394227	G	0.789544	0.06604	-0.3657	-0.1068	-3.578	0.0003631	NA
3	rs9825009	16949632	C	1.32115	0.07786	0.1259	0.4311	3.577	0.0003645	PLCL2
3	rs9825009	16949632	C	1.32115	0.07786	0.1259	0.4311	3.577	0.0003645	MIR3714
18	rs7235392	73212843	G	0.780282	0.06938	-0.3841	-0.1121	-3.576	0.0003657	NA
2	rs10208071	192313872	G	0.793739	0.06462	-0.3577	-0.1044	-3.575	0.000367	NA
16	rs10500372	10032547	G	1.29447	0.07222	0.1166	0.3997	3.574	0.0003678	GRIN2A
2	rs13404446	27372758	A	0.782783	0.06853	-0.3792	-0.1106	-3.574	0.0003683	TRIM54
2	rs4665963	27382196	C	0.782392	0.0687	-0.3801	-0.1108	-3.573	0.0003698	MPV17
2	rs4665963	27382196	C	0.782392	0.0687	-0.3801	-0.1108	-3.573	0.0003698	TRIM54
2	rs4665963	27382196	C	0.782392	0.0687	-0.3801	-0.1108	-3.573	0.0003698	UCN
17	rs12450793	45469867	C	1.4792	0.1096	0.1767	0.6062	3.573	0.00037	NA
5	rs6451286	36451452	A	0.799235	0.06276	-0.3471	-0.1011	-3.57	0.0003735	NA
9	rs4879983	36285756	A	0.802278	0.06172	-0.3413	-0.09935	-3.57	0.0003742	CLTA
19	rs247784	19727889	G	0.811071	0.05867	-0.3243	-0.09436	-3.568	0.0003761	LINC00663
12	rs1026085	84879866	G	1.23788	0.05982	0.09613	0.3306	3.567	0.0003779	NA
2	rs6750398	235683421	C	0.786785	0.06724	-0.3716	-0.108	-3.566	0.0003792	NA
10	SNP10-42931714	42931714	A	0.755104	0.07882	-0.4353	-0.1264	-3.563	0.0003832	NA
11	rs11221187	127548757	G	1.26782	0.0666	0.1067	0.3678	3.562	0.0003845	NA
15	rs1469895	60236776	T	1.5901	0.1302	0.2086	0.7189	3.562	0.0003845	NA
1	rs6662127	243438035	C	0.774142	0.07188	-0.3969	-0.1151	-3.561	0.0003861	KIF26B
14	rs2026116	98632395	C	1.44268	0.1029	0.1648	0.5682	3.561	0.0003868	NA
9	rs9406537	15805246	C	0.807348	0.06012	-0.3319	-0.09621	-3.56	0.0003878	CCDC171
12	rs7955917	127426449	A	1.38555	0.09161	0.1465	0.5056	3.559	0.0003889	TMEM132C
2	rs13404327	27372657	T	0.783409	0.06858	-0.3785	-0.1097	-3.559	0.0003898	TRIM54
10	rs11202914	90720191	T	0.801797	0.06212	-0.3427	-0.09919	-3.557	0.0003929	STAMBPL1
10	rs11202914	90720191	T	0.801797	0.06212	-0.3427	-0.09919	-3.557	0.0003929	ACTA2
20	rs156330	1774095	T	1.24247	0.06109	0.09732	0.3368	3.553	0.0003983	NA
17	rs12603665	62268039	T	1.24732	0.06223	0.09907	0.343	3.552	0.0003999	CACNG5
8	rs746917	2654937	T	1.31311	0.07672	0.1221	0.4228	3.551	0.0004015	NA
20	rs16994111	13625405	A	0.767436	0.07456	-0.4109	-0.1186	-3.55	0.0004027	NA
8	SNP8-128832477	128832477	C	1.29862	0.07361	0.117	0.4055	3.549	0.0004046	NA
23	rs4291416	136264315	A	2.2796	0.2322	0.3689	1.279	3.549	0.0004046	NA
8	rs3412	98933970	T	0.805574	0.06091	-0.3355	-0.09678	-3.549	0.0004047	LAPTM4B
2	SNP2-217620198	217620198	T	2.13828	0.2142	0.3403	1.18	3.549	0.0004048	NA
22	rs11703221	42784361	C	1.30722	0.07551	0.1199	0.4159	3.548	0.0004057	PARVB
17	rs7218826	5771562	G	0.798037	0.06358	-0.3502	-0.101	-3.548	0.0004059	WSCD1
10	rs1254968	43011697	T	0.755708	0.07898	-0.4349	-0.1253	-3.546	0.0004093	RASGEF1A
4	rs1431686	133200263	T	1.23602	0.05977	0.09476	0.3291	3.545	0.0004102	NA
3	rs34322012	16990939	C	1.31443	0.07714	0.1222	0.4246	3.545	0.000411	PLCL2
10	SNP10-43022149	43022149	T	0.75707	0.07851	-0.4321	-0.1244	-3.544	0.0004118	NA
22	rs4820889	29349044	A	1.94858	0.1882	0.2982	1.036	3.544	0.0004118	TCN2
6	rs1317840	43914899	A	1.23825	0.06032	0.09551	0.332	3.543	0.0004132	NA
3	rs7625409	108659068	C	1.32326	0.07907	0.1252	0.4351	3.543	0.0004135	NA
2	rs1659689	27246534	A	0.792946	0.0655	-0.3604	-0.1037	-3.543	0.0004139	NA
1	rs672046	96650333	T	0.813589	0.05824	-0.3205	-0.09217	-3.542	0.0004146	NA
9	rs1340043	18448068	T	0.796284	0.06432	-0.3539	-0.1017	-3.542	0.0004154	NA
10	SNP10-43001257	43001257	G	0.756162	0.07893	-0.4342	-0.1248	-3.542	0.0004159	NA
10	SNP10-42941329	42941329	C	0.756162	0.07892	-0.4341	-0.1248	-3.541	0.0004163	NA
10	SNP10-42986773	42986773	G	0.756389	0.07893	-0.4339	-0.1245	-3.538	0.0004218	NA
10	SNP10-42938490	42938490	T	0.75654	0.07886	-0.4335	-0.1244	-3.537	0.0004223	NA
10	rs2075912	42942223	T	0.75654	0.07886	-0.4335	-0.1244	-3.537	0.0004223	RET
10	rs2565200	42942939	T	0.75654	0.07886	-0.4335	-0.1244	-3.537	0.0004223	RET
10	SNP10-42947286	42947286	A	0.75654	0.07886	-0.4335	-0.1244	-3.537	0.0004223	NA
17	rs9912158	66531688	T	1.44023	0.1031	0.1627	0.5669	3.537	0.0004226	NA
12	rs4237901	50134067	T	0.788439	0.06721	-0.3694	-0.106	-3.537	0.0004234	SLC4A8
12	rs10777409	91436664	T	1.27252	0.06813	0.1074	0.3745	3.537	0.0004237	NA
16	rs7203265	34903552	A	0.701945	0.1001	-0.55	-0.1577	-3.536	0.0004244	NA
4	rs13112623	59549484	C	1.6198	0.1364	0.215	0.7497	3.536	0.0004248	NA
18	rs4799346	29302528	T	1.23763	0.0603	0.09499	0.3314	3.535	0.0004258	NA
10	SNP10-43016998	43016998	A	0.756616	0.07892	-0.4336	-0.1242	-3.534	0.0004275	NA
11	rs4644628	12125877	G	1.23602	0.05997	0.09438	0.3294	3.534	0.000428	MICAL2
4	rs6534456	126178095	T	0.809936	0.05968	-0.3278	-0.09385	-3.532	0.0004302	NA
10	SNP10-43019663	43019663	T	0.757676	0.07856	-0.4315	-0.1235	-3.532	0.0004308	NA
10	SNP10-43020985	43020985	G	0.757676	0.07856	-0.4315	-0.1235	-3.532	0.0004308	NA
15	rs1480088	96539378	A	1.29137	0.07239	0.1138	0.3976	3.532	0.000431	NA
1	rs386978	227407103	T	1.3046	0.07529	0.1184	0.4135	3.532	0.0004311	NA
16	rs10500373	10032977	C	1.2946	0.07312	0.1149	0.4015	3.531	0.0004327	GRIN2A
3	rs9289071	118297624	C	0.811963	0.059	-0.3239	-0.09266	-3.53	0.0004334	LSAMP
10	SNP10-42953254	42953254	A	0.75707	0.07883	-0.4328	-0.1238	-3.53	0.000434	NA
10	SNP10-42962179	42962179	G	0.75707	0.07883	-0.4328	-0.1238	-3.53	0.000434	NA
10	SNP10-42972451	42972451	C	0.75707	0.07883	-0.4328	-0.1238	-3.53	0.000434	NA
10	SNP10-42986022	42986022	C	0.75707	0.07883	-0.4328	-0.1238	-3.53	0.000434	NA
10	SNP10-42987404	42987404	G	0.75707	0.07883	-0.4328	-0.1238	-3.53	0.000434	NA
10	SNP10-43003606	43003606	C	0.75707	0.07883	-0.4328	-0.1238	-3.53	0.000434	NA
10	SNP10-43006032	43006032	T	0.75707	0.07883	-0.4328	-0.1238	-3.53	0.000434	NA
10	SNP10-43006558	43006558	C	0.75707	0.07883	-0.4328	-0.1238	-3.53	0.000434	NA
4	rs9784420	126197459	T	0.801236	0.0628	-0.3447	-0.09853	-3.529	0.0004359	NA
14	rs11845461	73939591	T	1.28801	0.07173	0.1125	0.3937	3.529	0.0004367	SYNDIG1L
23	rs1860009	7812726	A	1.31364	0.07731	0.1213	0.4243	3.528	0.0004368	NA
23	rs758118	7817428	C	1.31364	0.07731	0.1213	0.4243	3.528	0.0004368	NA
16	rs9923748	71950452	C	1.32512	0.07982	0.1251	0.438	3.527	0.0004387	NA
17	rs9915827	15550892	G	1.4987	0.1147	0.1798	0.6295	3.527	0.0004395	ZNF286A
17	rs9915827	15550892	G	1.4987	0.1147	0.1798	0.6295	3.527	0.0004395	UBE2SP1
12	rs4512904	50137393	G	0.809369	0.05997	-0.329	-0.09393	-3.526	0.0004403	SLC4A8
9	rs2025879	36194455	T	1.2467	0.06254	0.09791	0.3431	3.526	0.0004413	CLTA
14	rs1742665	45610777	T	1.39055	0.09353	0.1464	0.513	3.525	0.0004417	LINC00871
2	rs7593448	27302797	G	0.793263	0.06569	-0.3603	-0.1028	-3.525	0.0004419	CAD
3	rs341859	21408369	C	0.79509	0.06504	-0.3567	-0.1018	-3.525	0.0004427	AC104183.1
2	rs13400438	118597471	A	0.804447	0.06175	-0.3386	-0.09657	-3.524	0.000444	NA
16	rs13333056	77533172	T	1.3667	0.08869	0.1386	0.4862	3.523	0.0004461	WWOX
12	rs10876168	50066903	T	1.23528	0.06001	0.09371	0.3289	3.522	0.000448	GALNT6
12	rs10876168	50066903	T	1.23528	0.06001	0.09371	0.3289	3.522	0.000448	SLC4A8
3	rs11918378	108497263	T	1.77057	0.1622	0.2533	0.8893	3.521	0.0004487	LINC00883
3	rs13321184	108499229	G	1.77057	0.1622	0.2533	0.8893	3.521	0.0004487	LINC00883
17	rs17765111	66549733	A	1.41157	0.0979	0.1528	0.5366	3.521	0.0004492	NA
3	rs3749272	133862004	A	2.03929	0.2024	0.3159	1.109	3.521	0.0004496	ACAD11
3	rs3749272	133862004	A	2.03929	0.2024	0.3159	1.109	3.521	0.0004496	UBA5
3	rs3749272	133862004	A	2.03929	0.2024	0.3159	1.109	3.521	0.0004496	NPHP3
9	rs5026813	18432710	G	1.23677	0.06035	0.09418	0.3308	3.52	0.0004501	NA
6	rs6937438	43923342	G	1.25496	0.06453	0.1007	0.3536	3.52	0.0004509	NA
16	rs4405548	47709832	A	1.23961	0.06104	0.0952	0.3345	3.52	0.0004513	NA
9	rs6475216	18434138	C	0.810017	0.05986	-0.328	-0.09335	-3.52	0.0004514	NA
6	rs793683	24538271	G	1.30996	0.07672	0.1196	0.4203	3.519	0.0004524	GPLD1
6	rs793683	24538271	G	1.30996	0.07672	0.1196	0.4203	3.519	0.0004524	MRS2
5	rs10039003	117049044	G	1.62401	0.1378	0.2148	0.7551	3.518	0.000454	NA
10	SNP10-43016092	43016092	T	0.757676	0.07887	-0.4321	-0.1229	-3.518	0.000454	NA
9	rs4097990	11053519	A	0.690044	0.1055	-0.5777	-0.1642	-3.517	0.0004551	NA
15	SNP15-75754471	75754471	A	1.32366	0.07973	0.1242	0.4367	3.517	0.0004554	NA
2	rs7559852	9869650	C	1.23208	0.05935	0.0924	0.3251	3.517	0.0004562	NA
8	rs17746690	135081475	G	0.791995	0.06633	-0.3632	-0.1032	-3.516	0.0004576	NA
10	rs10733993	29623437	T	0.791599	0.06647	-0.364	-0.1034	-3.516	0.0004583	LYZL1
20	rs627517	1769917	A	1.23974	0.06114	0.09511	0.3348	3.515	0.0004583	NA
10	SNP10-42941718	42941718	A	0.757448	0.07906	-0.4328	-0.1229	-3.514	0.0004605	NA
12	rs10745599	91462735	T	1.27647	0.06947	0.108	0.3803	3.514	0.000461	snoU13
10	rs1466196	130639965	T	0.80945	0.06016	-0.3293	-0.09345	-3.513	0.000462	NA
2	rs3817588	27584716	C	1.30787	0.07642	0.1187	0.4182	3.513	0.000463	GCKR
11	rs901302	12142045	G	1.48542	0.1127	0.1749	0.6166	3.512	0.0004646	MICAL2
13	rs9316694	53493922	C	0.78036	0.07064	-0.3865	-0.1096	-3.511	0.0004655	NA
10	SNP10-42965860	42965860	C	0.758054	0.07893	-0.4317	-0.1223	-3.51	0.0004682	NA
3	rs17686365	61002683	A	1.66812	0.1458	0.2259	0.7975	3.509	0.0004694	FHIT
12	rs2731074	47185691	G	0.806541	0.06129	-0.3352	-0.09491	-3.508	0.0004704	OR8S1
14	rs2184633	61084042	T	0.784036	0.06936	-0.3793	-0.1074	-3.508	0.0004706	PRKCH
12	rs1473855	17247121	G	0.811639	0.05949	-0.3253	-0.09209	-3.508	0.0004711	NA
5	rs27006	55603338	A	1.26605	0.06727	0.104	0.3677	3.507	0.0004734	PSMC1P4
13	rs4148473	94660544	T	1.53572	0.1223	0.1892	0.6687	3.507	0.0004737	ABCC4
13	rs4148473	94660544	T	1.53572	0.1223	0.1892	0.6687	3.507	0.0004737	snoU13
11	rs1820453	101485545	A	1.23751	0.06077	0.09399	0.3322	3.507	0.0004738	YAP1
11	rs11219398	123373063	A	1.33043	0.08143	0.1259	0.4451	3.506	0.0004747	OR10G6
2	rs7585445	42936574	C	1.27099	0.06841	0.1058	0.3739	3.506	0.0004748	NA
11	rs3752685	101485788	C	1.23776	0.06083	0.09403	0.3325	3.506	0.0004754	YAP1
20	rs6134922	13518331	A	0.73374	0.0884	-0.4829	-0.1363	-3.502	0.0004813	TASP1
10	SNP10-96293786	96293786	T	2.64931	0.2782	0.429	1.52	3.502	0.0004819	NA
14	rs2642099	46057660	T	1.44383	0.1049	0.1617	0.5729	3.501	0.0004833	NA
14	rs8009925	19941485	A	1.24123	0.06172	0.0951	0.337	3.501	0.0004839	TEP1
22	rs11703226	49000551	C	1.23912	0.06126	0.09432	0.3344	3.5	0.0004859	TUBGCP6
22	rs11703226	49000551	C	1.23912	0.06126	0.09432	0.3344	3.5	0.0004859	SELO
4	rs6826681	78146562	G	1.31956	0.07926	0.122	0.4327	3.499	0.0004873	40787
23	rs4824919	142440769	G	1.35094	0.08597	0.1323	0.4693	3.499	0.0004875	NA
8	rs2513970	98926152	T	0.798836	0.0642	-0.3504	-0.09878	-3.499	0.0004878	LAPTM4B
10	SNP10-42995677	42995677	T	0.758965	0.07883	-0.4303	-0.1213	-3.498	0.0004888	NA
3	rs4334654	67649944	G	1.28995	0.07278	0.1119	0.3972	3.498	0.0004896	SUCLG2
3	rs4334654	67649944	G	1.28995	0.07278	0.1119	0.3972	3.498	0.0004896	NDUFB4P1
9	rs2000047	18454000	T	0.798037	0.06453	-0.3521	-0.09915	-3.496	0.0004921	NA
4	rs6851045	126175853	A	0.80292	0.06279	-0.3426	-0.09648	-3.496	0.0004922	NA
2	rs13425632	228197428	A	0.763609	0.07715	-0.4209	-0.1185	-3.496	0.0004933	C2orf83
6	rs4869999	151569465	A	1.31574	0.07849	0.1205	0.4282	3.496	0.0004933	NA
2	rs1561535	27324529	T	0.792788	0.06644	-0.3625	-0.102	-3.495	0.0004943	CAD
3	rs1598990	39899905	C	1.38389	0.09296	0.1427	0.5071	3.495	0.0004949	MYRIP
13	rs1107168	27243952	A	1.28146	0.07099	0.1089	0.3872	3.494	0.0004967	NA
2	rs4665958	27296700	G	0.796443	0.06516	-0.3553	-0.09991	-3.493	0.0004976	CAD
2	rs4665958	27296700	G	0.796443	0.06516	-0.3553	-0.09991	-3.493	0.0004976	ATRAID
2	rs4852364	75311291	C	1.22618	0.05837	0.08947	0.3183	3.493	0.0004984	NA
23	rs12010762	142411915	G	1.44095	0.1046	0.1603	0.5703	3.492	0.0004995	NA
13	rs7981338	77022683	C	1.30565	0.07639	0.117	0.4164	3.492	0.0005002	SCEL
17	rs11650238	14412601	T	1.26858	0.06812	0.1043	0.3714	3.492	0.0005005	NA
13	rs7333742	23655557	G	1.24795	0.06343	0.09716	0.3458	3.492	0.0005006	SPATA13
2	rs11685221	191078513	G	0.793819	0.06613	-0.3605	-0.1013	-3.491	0.0005013	MFSD6
2	rs11685221	191078513	G	0.793819	0.06613	-0.3605	-0.1013	-3.491	0.0005013	TMEM194B
2	rs4993292	40519719	T	0.557217	0.1675	-0.9132	-0.2565	-3.491	0.000502	SLC8A1
12	rs11830267	92065933	G	2.2755	0.2355	0.3606	1.284	3.491	0.000502	NA
14	rs17122951	86598029	T	2.50077	0.2626	0.402	1.431	3.491	0.0005021	NA
7	rs2299282	95520211	G	1.30109	0.07541	0.1154	0.411	3.49	0.0005032	DYNC1I1
1	rs11207196	58563089	T	0.772441	0.07398	-0.4032	-0.1132	-3.49	0.0005041	DAB1
10	rs10793424	43037122	T	0.759344	0.07893	-0.43	-0.1206	-3.487	0.0005086	RASGEF1A
2	rs7559989	183889989	G	0.70822	0.09895	-0.539	-0.1511	-3.487	0.0005094	NA
8	rs7833488	74361476	T	1.27864	0.07051	0.1077	0.384	3.487	0.0005096	RPL7
12	rs1875144	115959561	T	0.807026	0.06148	-0.3349	-0.09388	-3.487	0.0005097	TESC
3	rs3773683	114823697	C	1.24782	0.06349	0.09694	0.3458	3.487	0.0005098	SIDT1
16	rs9932884	83688282	A	1.96285	0.1934	0.2953	1.054	3.486	0.0005105	KIAA0513
16	rs9932884	83688282	A	1.96285	0.1934	0.2953	1.054	3.486	0.0005105	FAM92B
12	rs839113	85087651	C	1.27379	0.06941	0.1059	0.378	3.486	0.000511	MGAT4C
14	rs11621152	32786460	G	2.58752	0.2728	0.4161	1.485	3.485	0.0005129	NPAS3
4	rs17048863	133408594	G	1.34366	0.0848	0.1292	0.4616	3.484	0.0005149	NA
2	rs4284880	42930696	T	1.26972	0.06858	0.1044	0.3732	3.483	0.0005176	NA
21	rs2212575	23858500	A	0.802358	0.06325	-0.3441	-0.09623	-3.481	0.00052	NA
13	rs2274545	109943311	C	0.796921	0.06521	-0.3548	-0.09917	-3.481	0.0005212	COL4A2
1	rs12141797	245317212	A	1.30161	0.07575	0.1151	0.4121	3.48	0.000523	NA
16	rs194419	47833315	T	0.814973	0.05881	-0.3199	-0.08936	-3.479	0.0005241	NA
2	rs780092	27596658	G	1.32512	0.0809	0.1229	0.44	3.479	0.0005242	GCKR
3	rs4635717	178090872	A	1.22949	0.05938	0.0902	0.323	3.479	0.000525	NA
12	rs7305599	50187657	A	0.811476	0.06006	-0.3267	-0.09122	-3.479	0.0005251	SLC4A8
6	rs4869955	151297467	C	1.64526	0.1432	0.2173	0.7785	3.478	0.0005268	MTHFD1L
12	rs4578437	50164939	A	0.811558	0.06005	-0.3265	-0.09113	-3.478	0.0005275	SLC4A8
13	rs17066012	75766429	C	1.26655	0.06795	0.1031	0.3695	3.477	0.0005278	NA
3	rs7652801	114491296	G	2.214	0.2286	0.3468	1.243	3.477	0.000528	BOC
3	rs7652801	114491296	G	2.214	0.2286	0.3468	1.243	3.477	0.000528	WDR52
9	rs17784100	16054646	A	1.3752	0.09163	0.139	0.4982	3.477	0.0005287	CCDC171
13	rs12586116	97726646	A	1.25948	0.06638	0.1006	0.3609	3.476	0.0005306	FARP1
3	rs2399363	111989532	T	0.815952	0.05854	-0.3182	-0.08871	-3.475	0.0005318	NA
16	rs11077054	6589036	A	1.23454	0.06065	0.09188	0.3296	3.475	0.0005325	RBFOX1
2	rs4528815	42930541	G	1.26922	0.06861	0.1039	0.3728	3.474	0.0005343	NA
2	rs16835987	137122974	T	1.78479	0.1668	0.2525	0.9061	3.474	0.0005347	AC092786.1
13	rs12427789	94847018	G	2.31868	0.2421	0.3664	1.316	3.473	0.0005364	MEMO1P5
1	rs12033364	225031797	G	0.810746	0.06043	-0.3283	-0.09136	-3.472	0.0005389	RPS27P5
1	rs4653468	225031957	A	0.810746	0.06043	-0.3283	-0.09136	-3.472	0.0005389	RPS27P5
2	rs1449968	23295663	T	1.23912	0.06177	0.09336	0.3355	3.471	0.0005397	NA
12	rs951378	17230345	C	0.81026	0.06063	-0.3293	-0.09161	-3.471	0.0005403	NA
7	rs6459971	154913725	A	1.26579	0.06792	0.1025	0.3688	3.47	0.0005428	AC008060.8
15	rs351159	72332695	A	1.26188	0.06703	0.1012	0.364	3.469	0.0005433	CCDC33
4	rs1392015	133425346	T	1.34152	0.08473	0.1277	0.4599	3.468	0.000547	NA
4	rs17049065	133427993	A	1.34152	0.08473	0.1277	0.4599	3.468	0.000547	NA
24	rs2032604	13479028	G	5.93579	0.512	0.7777	2.785	3.479	0.0005474	USP9Y
7	rs925720	98514703	G	1.23999	0.06204	0.09351	0.3367	3.467	0.0005478	SMURF1
8	rs13263016	96415862	A	1.67481	0.1488	0.2241	0.8073	3.467	0.0005493	NA
9	rs2066292	15831937	C	0.815789	0.05874	-0.3187	-0.08846	-3.466	0.0005507	CCDC171
5	rs13165735	175551945	C	1.61866	0.139	0.2091	0.754	3.464	0.0005543	NA
17	rs4791072	61740958	T	1.23664	0.06137	0.09217	0.3327	3.462	0.0005585	PRKCA
9	SNP9-124355849	124355849	C	1.39948	0.09709	0.1458	0.5264	3.462	0.0005594	NA
1	rs11588896	231484817	T	1.36561	0.09004	0.1351	0.4881	3.461	0.0005609	PCNXL2
1	rs10799366	225026303	G	0.811476	0.06037	-0.3272	-0.09055	-3.46	0.0005629	NA
6	rs1106841	43604640	C	1.24011	0.06223	0.09327	0.3372	3.459	0.0005655	XPO5
6	rs1106841	43604640	C	1.24011	0.06223	0.09327	0.3372	3.459	0.0005655	POLR1C
1	rs578771	15244311	G	0.794931	0.06636	-0.3596	-0.09944	-3.458	0.000566	KAZN
9	rs1533040	15628364	G	1.22581	0.05887	0.08822	0.319	3.458	0.000566	CCDC171
6	rs362852	146754454	C	1.22974	0.05981	0.0896	0.324	3.458	0.0005666	GRM1
13	rs9515080	88035816	C	0.793422	0.06693	-0.3626	-0.1002	-3.457	0.0005687	NA
20	rs156353	1761373	T	0.810909	0.06064	-0.3285	-0.09079	-3.457	0.0005688	NA
2	rs7579930	40503420	C	0.695447	0.1051	-0.5692	-0.1572	-3.456	0.0005712	SLC8A1
6	rs352074	114323639	G	1.31298	0.0788	0.1179	0.4268	3.456	0.0005714	NA
11	rs7131623	113005723	A	1.25659	0.0661	0.09887	0.358	3.456	0.0005715	NA
22	rs9613353	25770291	C	0.799795	0.06464	-0.35	-0.09667	-3.456	0.0005718	NA
5	rs2436367	104616331	G	0.782626	0.07094	-0.3841	-0.106	-3.455	0.0005731	NA
23	rs6526220	150162045	T	1.27341	0.06998	0.1045	0.3788	3.453	0.0005768	NA
17	rs2035834	70440986	G	0.754651	0.08151	-0.4412	-0.1217	-3.453	0.0005773	OTOP3
17	rs2035834	70440986	G	0.754651	0.08151	-0.4412	-0.1217	-3.453	0.0005773	OTOP2
8	rs12547464	567249	C	1.27418	0.07018	0.1047	0.3798	3.452	0.0005785	ERICH1
19	rs11673100	4705576	G	1.41637	0.1008	0.1505	0.5457	3.452	0.0005793	NA
4	rs9942216	59526450	A	1.59855	0.1359	0.2027	0.7354	3.452	0.0005804	NA
2	rs4952410	40461810	C	1.22802	0.05954	0.08873	0.3221	3.45	0.0005833	SLC8A1
2	rs10165268	49553923	G	1.22177	0.05806	0.08651	0.3141	3.45	0.0005841	NA
12	rs2201246	50193451	T	0.812776	0.06011	-0.3251	-0.08946	-3.448	0.0005872	SLC4A8
15	rs1317722	88382020	G	0.802037	0.06398	-0.346	-0.09518	-3.448	0.0005888	ZNF710
9	rs1396707	15695395	T	1.22544	0.05897	0.08771	0.3189	3.447	0.0005894	CCDC171
9	rs4741534	15705215	A	1.22556	0.05899	0.08774	0.319	3.447	0.0005895	CCDC171
2	rs7559554	188889427	C	1.61801	0.1397	0.2075	0.755	3.446	0.0005927	GULP1
12	rs10783453	50191083	C	0.812857	0.06013	-0.325	-0.08934	-3.446	0.0005928	SLC4A8
19	rs889366	11559138	G	1.23023	0.06012	0.08932	0.325	3.446	0.000593	AC020947.2
19	rs889366	11559138	G	1.23023	0.06012	0.08932	0.325	3.446	0.000593	ZNF627
22	rs8136485	31201227	T	1.27163	0.06976	0.1036	0.3771	3.445	0.0005939	FBXO7
9	rs4741510	15581372	A	1.22765	0.05952	0.08841	0.3217	3.445	0.000594	CCDC171
9	rs4741510	15581372	A	1.22765	0.05952	0.08841	0.3217	3.445	0.000594	HMGN2P16
12	SNP12-119915205	119915205	T	0.455072	0.2286	-1.235	-0.3393	-3.445	0.0005953	NA
2	rs4638823	191021151	C	0.797319	0.06576	-0.3554	-0.09761	-3.444	0.0005961	MFSD6
9	rs10821131	95268643	T	1.22434	0.05876	0.08722	0.3176	3.444	0.0005962	FAM120A
6	rs6936552	102144377	G	1.41765	0.1014	0.1504	0.5477	3.443	0.0005977	GRIK2
9	rs7848776	109613124	T	0.745053	0.08549	-0.4619	-0.1268	-3.443	0.0005996	RN7SL659P
8	rs4434584	30297104	A	1.29992	0.07621	0.113	0.4117	3.442	0.0006006	NA
8	rs2546223	74348005	A	1.22851	0.0598	0.08863	0.323	3.442	0.0006006	NA
2	rs1385367	145966435	C	1.62418	0.141	0.2087	0.7612	3.44	0.0006043	NA
12	rs7974794	84847411	G	1.23171	0.06058	0.08967	0.3271	3.44	0.0006047	NA
12	rs2283309	2422348	A	0.81026	0.06116	-0.3302	-0.09049	-3.44	0.0006064	CACNA1C
18	rs9959886	71077061	C	1.8528	0.1793	0.2653	0.9682	3.439	0.0006074	TSHZ1
17	rs3736143	30487681	T	0.817831	0.05847	-0.3157	-0.08648	-3.439	0.0006075	NLE1
2	rs7425420	103294771	A	2.35891	0.2496	0.369	1.347	3.439	0.0006084	NA
7	rs12056112	49356280	A	0.813508	0.06006	-0.3241	-0.08873	-3.437	0.0006112	NA
21	rs2239567	36458278	T	1.37204	0.09203	0.1359	0.4967	3.437	0.0006118	DOPEY2
21	rs2239567	36458278	T	1.37204	0.09203	0.1359	0.4967	3.437	0.0006118	RPL3P1
6	rs742832	151299564	A	1.63575	0.1432	0.2115	0.7728	3.437	0.0006121	MTHFD1L
9	rs10962128	15716057	C	0.797	0.06604	-0.3563	-0.09743	-3.435	0.0006162	CCDC171
12	rs2168029	68020908	A	1.22373	0.05878	0.08665	0.3171	3.434	0.0006182	NA
4	rs34332610	4466191	T	0.587253	0.155	-0.8362	-0.2285	-3.434	0.0006195	NSG1
4	rs34332610	4466191	T	0.587253	0.155	-0.8362	-0.2285	-3.434	0.0006195	STX18
16	rs171125	34618468	T	0.699842	0.1039	-0.5606	-0.1532	-3.434	0.0006198	NA
16	rs8056745	22717477	G	0.782079	0.07159	-0.3861	-0.1055	-3.433	0.0006205	NA
4	rs11934116	81369133	T	0.78907	0.069	-0.3721	-0.1016	-3.433	0.0006213	NA
2	rs4663901	239104849	T	1.28582	0.07324	0.1078	0.3949	3.432	0.0006224	LINC01107
4	rs2029952	190199716	A	1.23047	0.06044	0.08895	0.3259	3.432	0.0006242	NA
9	rs1169478	15885539	C	0.816115	0.05923	-0.3193	-0.08713	-3.431	0.0006259	CCDC171
12	rs11513957	84959682	T	1.23232	0.06088	0.08954	0.3282	3.431	0.000626	MGAT4C
18	rs577423	38776461	G	1.36916	0.09159	0.1347	0.4937	3.43	0.0006268	RIT2
12	rs2405789	84844597	G	1.23097	0.0606	0.08905	0.3266	3.43	0.0006289	NA
9	rs10121357	137768637	G	1.28236	0.07253	0.1065	0.3909	3.429	0.0006317	KCNT1
5	rs10070429	104567925	G	0.771669	0.0756	-0.4074	-0.111	-3.428	0.0006319	NA
23	rs5934311	7806496	T	1.30239	0.07708	0.1131	0.4152	3.427	0.0006347	NA
1	rs4916031	65454131	C	0.798676	0.06559	-0.3533	-0.09622	-3.427	0.0006349	AK4
3	rs16837497	127663510	A	1.81557	0.174	0.2553	0.9375	3.427	0.0006355	ZXDC
9	rs2377811	78698071	T	1.23035	0.0605	0.08873	0.3259	3.427	0.0006359	PRUNE2
15	rs2970357	88424056	C	0.816115	0.05931	-0.3195	-0.08697	-3.426	0.0006364	ZNF710
15	rs2970357	88424056	C	0.816115	0.05931	-0.3195	-0.08697	-3.426	0.0006364	IDH2
3	rs6796438	70961033	T	1.58725	0.1348	0.1977	0.7263	3.426	0.0006365	NA
3	rs9867626	108471129	C	1.73152	0.1603	0.2348	0.8631	3.425	0.0006389	LINC00883
4	rs4132132	30610399	C	0.810098	0.06148	-0.3311	-0.09006	-3.425	0.0006396	PCDH7
23	rs845122	7790764	A	1.27138	0.07009	0.1027	0.3774	3.425	0.0006397	NA
3	rs6786297	176209237	G	1.36452	0.09075	0.1329	0.4887	3.425	0.0006399	NAALADL2
13	rs7992470	53690307	C	1.23318	0.06122	0.0896	0.3296	3.423	0.0006429	NA
13	rs1394694	75831381	T	1.23825	0.06244	0.09136	0.3361	3.423	0.0006438	NA
15	rs266335	65131786	G	0.801797	0.06454	-0.3474	-0.09442	-3.423	0.0006441	NA
11	rs1469750	4903889	T	1.23924	0.06266	0.09167	0.3373	3.423	0.0006443	OR51G1
11	rs1469750	4903889	T	1.23924	0.06266	0.09167	0.3373	3.423	0.0006443	MMP26
22	rs5997160	25777079	T	0.800675	0.06495	-0.3496	-0.09498	-3.422	0.0006455	NA
11	rs7942988	92373189	T	1.78675	0.1696	0.248	0.9128	3.422	0.0006457	NA
10	rs7912003	130643914	T	0.814566	0.05999	-0.3227	-0.08757	-3.42	0.0006518	NA
11	rs11827821	92387708	T	1.56643	0.1312	0.1915	0.706	3.419	0.0006523	NA
12	rs2141189	130130136	C	1.43147	0.1049	0.1531	0.5643	3.419	0.0006538	GPR133
7	rs7801960	110474396	A	1.86358	0.1821	0.2656	0.9793	3.419	0.0006544	IMMP2L
7	rs6945175	110481843	C	1.86358	0.1821	0.2656	0.9793	3.419	0.0006544	IMMP2L
6	rs11962520	43296578	T	1.88175	0.185	0.2697	0.9948	3.418	0.0006565	DNPH1
6	rs11962520	43296578	T	1.88175	0.185	0.2697	0.9948	3.418	0.0006565	CUL9
2	rs4853940	2426972	G	0.769665	0.07661	-0.412	-0.1116	-3.417	0.000658	NA
10	rs10795000	3104994	G	1.3875	0.09584	0.1396	0.5153	3.417	0.0006587	PFKP
2	rs2354877	190996316	T	1.26668	0.06919	0.1008	0.372	3.417	0.0006594	MFSD6
8	rs2553268	31055898	G	1.25032	0.06538	0.09522	0.3515	3.416	0.0006598	WRN
19	rs247781	19731381	T	0.797798	0.06618	-0.3556	-0.09623	-3.414	0.0006653	LINC00663
14	rs911294	93390736	T	1.33029	0.0836	0.1216	0.4493	3.414	0.0006655	NA
3	rs1132237	171196177	T	0.769665	0.07667	-0.412	-0.1115	-3.414	0.0006658	SEC62
9	rs10118883	109883748	G	0.712055	0.09949	-0.5346	-0.1446	-3.413	0.0006669	NA
1	rs6667276	10928604	C	0.788676	0.06957	-0.3738	-0.1011	-3.413	0.0006676	C1orf127
22	rs8137714	31201383	G	1.26884	0.06976	0.1014	0.3748	3.413	0.0006679	FBXO7
23	rs11095544	4628823	A	0.74774	0.08517	-0.4576	-0.1237	-3.413	0.0006685	NA
16	rs1070484	10139059	C	1.24098	0.06326	0.0919	0.3399	3.413	0.0006688	GRIN2A
14	rs2543578	79142326	T	0.627445	0.1366	-0.7338	-0.1984	-3.413	0.000669	NRXN3
7	rs2392423	36124513	C	1.33589	0.08489	0.1232	0.456	3.412	0.0006706	NA
23	rs443754	137064441	G	2.15739	0.2254	0.3272	1.211	3.412	0.000671	NA
10	SNP10-42930372	42930372	G	0.765214	0.07843	-0.4213	-0.1139	-3.412	0.0006711	NA
14	rs17094912	96607124	T	1.50682	0.1202	0.1743	0.6456	3.41	0.0006745	NA
2	rs1400075	188518047	C	1.29888	0.07672	0.1111	0.4118	3.408	0.0006795	LINC01090
16	rs129966	3758535	G	2.89504	0.3119	0.4517	1.674	3.408	0.00068	CREBBP
16	rs8052927	3768586	T	2.89504	0.3119	0.4517	1.674	3.408	0.00068	CREBBP
13	rs8001272	39813069	T	0.798516	0.06603	-0.3544	-0.09557	-3.407	0.0006815	NA
7	rs6968712	49374644	T	0.814566	0.0602	-0.3231	-0.08714	-3.407	0.0006816	NA
1	rs2499586	236180385	C	1.22519	0.0596	0.08626	0.3199	3.407	0.0006818	MTND6P15
1	rs2499586	236180385	C	1.22519	0.0596	0.08626	0.3199	3.407	0.0006818	MTND5P18
3	rs12108065	17049875	G	1.25245	0.0661	0.09556	0.3547	3.406	0.000686	PLCL2
7	rs11764365	47414066	A	0.812857	0.06085	-0.3265	-0.08791	-3.405	0.0006885	TNS3
10	rs11007451	29483495	T	1.35812	0.08994	0.1299	0.4824	3.404	0.0006907	NA
14	rs942317	55093575	A	0.804689	0.06386	-0.3424	-0.0921	-3.402	0.0006944	KTN1
3	rs1225003	133109895	A	1.26655	0.06946	0.1001	0.3724	3.402	0.0006957	CPNE4
2	rs4341988	47391981	A	1.24297	0.06394	0.09218	0.3428	3.402	0.000696	AC073283.4
13	rs851255	76404435	T	0.641081	0.1307	-0.7008	-0.1884	-3.401	0.0006973	BTF3P11
1	rs45574035	1158957	C	1.98814	0.202	0.2912	1.083	3.401	0.0006976	SDF4
1	rs45574035	1158957	C	1.98814	0.202	0.2912	1.083	3.401	0.0006976	B3GALT6
9	rs7027669	18007562	A	0.809693	0.06206	-0.3327	-0.08942	-3.401	0.0006978	NA
8	rs13270610	42640558	A	1.65732	0.1486	0.214	0.7964	3.4	0.0007004	NA
4	rs4689626	7240916	G	0.750737	0.08433	-0.4519	-0.1214	-3.399	0.0007017	SORCS2
4	rs17048965	133417800	G	1.33376	0.08473	0.122	0.4541	3.399	0.0007018	NA
4	rs10937817	4313988	G	0.785056	0.07121	-0.3816	-0.1025	-3.399	0.0007026	NA
19	rs814526	45699889	G	1.2411	0.06355	0.09141	0.3405	3.398	0.0007044	SPTBN4
4	rs4575983	82041638	C	1.95443	0.1972	0.2836	1.057	3.398	0.0007051	C4orf22
9	rs7860605	82941299	C	0.81481	0.06028	-0.323	-0.08666	-3.398	0.0007062	NA
1	rs3796504	158847173	T	1.39417	0.09782	0.1406	0.524	3.397	0.0007067	SLAMF1
2	rs3820987	165303891	C	1.72737	0.1609	0.2313	0.8619	3.397	0.0007067	COBLL1
1	rs10127785	175947778	A	1.23813	0.06291	0.09028	0.3369	3.395	0.0007128	NA
3	rs718205	171200819	A	0.77082	0.07666	-0.4105	-0.11	-3.395	0.0007128	SEC62
14	rs17776745	100791169	A	1.33482	0.0851	0.122	0.4556	3.394	0.0007164	NA
4	rs10027416	140761877	A	0.770204	0.07696	-0.4119	-0.1102	-3.392	0.0007198	NA
14	rs2180818	25199667	A	0.820698	0.05827	-0.3118	-0.08345	-3.392	0.00072	NA
4	rs10007113	82048684	A	1.95209	0.1972	0.2824	1.055	3.392	0.0007202	C4orf22
18	rs9949463	71076264	T	1.86451	0.1837	0.263	0.9831	3.392	0.0007208	TSHZ1
21	rs1494935	17933134	C	1.30096	0.07758	0.1111	0.4152	3.392	0.0007214	NA
9	rs10810967	18410347	T	0.810584	0.06193	-0.3314	-0.08864	-3.391	0.0007228	NA
9	rs4742814	103266629	G	0.822341	0.05768	-0.3086	-0.0825	-3.39	0.0007252	NA
3	rs4684901	13056885	T	1.22458	0.05981	0.08538	0.3198	3.387	0.0007326	IQSEC1
1	rs11578764	5386883	G	0.589665	0.156	-0.834	-0.2223	-3.385	0.0007394	NA
3	rs9811291	171180070	G	0.771592	0.07661	-0.4095	-0.1092	-3.385	0.0007399	SEC62
3	rs3772179	171181626	A	0.771592	0.07661	-0.4095	-0.1092	-3.385	0.0007399	SEC62
3	rs3755606	171185406	G	0.771592	0.07661	-0.4095	-0.1092	-3.385	0.0007399	SEC62
3	rs9416	171196426	G	0.771592	0.07661	-0.4095	-0.1092	-3.385	0.0007399	SEC62
3	rs16854711	171199333	C	0.771592	0.07661	-0.4095	-0.1092	-3.385	0.0007399	SEC62
9	rs944559	78695467	C	1.22679	0.06039	0.08602	0.3228	3.384	0.0007407	PRUNE2
18	rs7234908	73210663	C	0.814729	0.06053	-0.3235	-0.08621	-3.384	0.0007413	NA
3	rs16856077	146066434	A	2.26846	0.242	0.3447	1.293	3.384	0.0007414	NA
22	rs132754	34946837	A	1.23615	0.06266	0.08923	0.3348	3.384	0.0007414	NA
4	rs10002749	82034860	T	1.95111	0.1975	0.2812	1.056	3.383	0.0007431	C4orf22
10	rs3934925	133445678	A	1.2158	0.05777	0.08222	0.3087	3.383	0.0007439	NA
19	rs11671754	2520242	T	1.23738	0.06296	0.08958	0.3364	3.383	0.0007452	GNG7
2	rs12476718	137210068	G	1.33843	0.08619	0.1226	0.4605	3.383	0.0007454	NA
3	rs17403915	65087095	G	1.30317	0.07831	0.1113	0.4183	3.381	0.0007484	NA
5	rs9313564	171274454	T	0.806461	0.0636	-0.3397	-0.0904	-3.381	0.000749	FBXW11
6	rs606699	10466681	C	0.793978	0.06824	-0.3645	-0.09698	-3.381	0.0007494	NA
4	rs1431688	133222824	T	1.22507	0.06004	0.08532	0.3207	3.381	0.0007497	NA
15	rs6496617	88380582	C	0.806138	0.06376	-0.3405	-0.09055	-3.38	0.0007521	ZNF710
16	rs17750208	9999503	A	1.28184	0.07345	0.1043	0.3922	3.38	0.0007521	GRIN2A
1	rs2037679	202349561	C	0.65279	0.1262	-0.6739	-0.1792	-3.38	0.0007523	SOX13
2	rs1347930	42903972	A	1.25445	0.06709	0.09523	0.3582	3.379	0.0007542	AC098824.6
21	rs11203189	42158495	G	0.759344	0.08149	-0.4351	-0.1156	-3.379	0.0007551	PRDM15
10	rs3123665	43480633	T	1.25885	0.06819	0.09659	0.3639	3.376	0.0007621	NA
16	rs12599734	72008682	C	1.50908	0.1219	0.1726	0.6504	3.376	0.0007645	NA
1	rs2275488	10929480	T	0.810098	0.06239	-0.3328	-0.08827	-3.375	0.000767	C1orf127
3	rs11715447	20115133	C	1.32406	0.08319	0.1177	0.4438	3.375	0.0007674	KAT2B
2	rs9225	46939616	C	1.22569	0.06032	0.08529	0.3217	3.374	0.0007688	LINC01119
9	rs957692	82923142	A	0.815218	0.06056	-0.323	-0.08564	-3.374	0.0007688	NA
15	rs351175	72316038	T	1.25734	0.06789	0.09596	0.3621	3.373	0.0007704	CCDC33
11	rs12801848	46081107	A	0.795329	0.06789	-0.3621	-0.09595	-3.373	0.0007709	PHF21A
10	SNP10-43037429	43037429	T	0.766822	0.07872	-0.4198	-0.1112	-3.373	0.0007713	NA
1	rs1290558	117867364	G	1.22912	0.06117	0.08643	0.3262	3.373	0.0007719	MAN1A2
1	rs12758626	117893690	G	1.22912	0.06117	0.08643	0.3262	3.373	0.0007719	VPS25P1
5	rs17572473	176432049	T	2.10349	0.2205	0.3115	1.176	3.373	0.0007723	ZNF346
9	rs7848500	123619542	T	0.808075	0.0632	-0.337	-0.08926	-3.372	0.0007738	TTLL11
3	rs6790533	13047590	G	1.21933	0.0588	0.08303	0.3135	3.372	0.0007739	IQSEC1
1	rs2451610	236177941	G	1.22238	0.05957	0.08404	0.3175	3.371	0.0007778	MTND6P15
1	rs2451610	236177941	G	1.22238	0.05957	0.08404	0.3175	3.371	0.0007778	MTND5P18
1	rs2451610	236177941	G	1.22238	0.05957	0.08404	0.3175	3.371	0.0007778	MTRNR2L11
1	rs2932602	236179527	T	1.22238	0.05957	0.08404	0.3175	3.371	0.0007778	MTND6P15
1	rs2932602	236179527	T	1.22238	0.05957	0.08404	0.3175	3.371	0.0007778	MTND5P18
1	rs2932602	236179527	T	1.22238	0.05957	0.08404	0.3175	3.371	0.0007778	MTRNR2L11
1	rs2248472	236180827	A	1.22238	0.05957	0.08404	0.3175	3.371	0.0007778	MTND6P15
1	rs2248472	236180827	A	1.22238	0.05957	0.08404	0.3175	3.371	0.0007778	MTND5P18
19	rs13344319	59613039	A	1.22324	0.05982	0.08426	0.3188	3.368	0.0007848	NA
4	rs1498049	126095184	C	1.21568	0.05798	0.08164	0.3089	3.368	0.0007856	NA
9	rs4961649	18453476	C	0.816442	0.06022	-0.3208	-0.08477	-3.368	0.0007866	NA
3	rs7638449	114826336	C	1.23677	0.06312	0.0888	0.3362	3.367	0.0007892	SIDT1
7	rs834604	47416796	G	1.22679	0.06071	0.08538	0.3234	3.366	0.0007902	TNS3
17	rs17769836	61663751	T	1.25082	0.06648	0.0935	0.3541	3.366	0.0007902	APOH
13	rs2485014	18872511	G	1.63607	0.1463	0.2056	0.779	3.366	0.000792	PARP4P2
1	rs17130043	87808797	C	0.500975	0.2054	-1.094	-0.2887	-3.365	0.000793	NA
12	rs2630218	127438802	A	1.23417	0.06254	0.08788	0.333	3.365	0.0007935	TMEM132C
4	rs9992312	133190079	C	1.2225	0.0597	0.08388	0.3179	3.365	0.0007943	NA
5	rs7719118	175540237	A	1.59249	0.1383	0.1942	0.7364	3.364	0.0007974	NA
20	rs6139748	5427379	T	0.792154	0.06929	-0.3688	-0.09722	-3.363	0.0007998	LINC00654
5	rs1032987	25369770	A	1.26744	0.07049	0.09888	0.3752	3.363	0.0008006	NA
17	rs8074153	76897765	G	2.55027	0.2784	0.3905	1.482	3.362	0.0008013	LINC00482
17	rs8074153	76897765	G	2.55027	0.2784	0.3905	1.482	3.362	0.0008013	TMEM105
10	rs7906911	95308111	T	1.70182	0.1581	0.2218	0.8416	3.362	0.0008015	NA
16	rs1865958	47827889	T	0.820206	0.05895	-0.3137	-0.08267	-3.362	0.0008015	NA
5	rs2032805	87845017	T	1.33336	0.08559	0.1199	0.4554	3.361	0.0008047	LINC00461
2	rs1395	27278140	G	0.804367	0.06476	-0.3446	-0.09073	-3.361	0.0008056	SLC5A6
8	rs11786102	20178657	T	1.23442	0.06265	0.08778	0.3334	3.361	0.0008057	LZTS1
2	rs7570921	59061109	A	1.36193	0.09193	0.1287	0.4891	3.36	0.0008078	LINC01122
3	rs7629105	178104568	G	1.30905	0.08019	0.1122	0.4265	3.359	0.0008122	NA
4	rs17021917	95780302	C	2.85194	0.3119	0.4363	1.659	3.359	0.0008126	PDLIM5
4	rs17021927	95786074	A	2.85194	0.3119	0.4363	1.659	3.359	0.0008126	PDLIM5
3	rs403745	21415718	T	0.80856	0.06327	-0.3365	-0.08845	-3.358	0.0008143	NA
14	rs2170811	22042655	C	1.23937	0.06391	0.08934	0.3399	3.358	0.0008147	TRAJ40
14	rs2170811	22042655	C	1.23937	0.06391	0.08934	0.3399	3.358	0.0008147	TRAJ39
14	rs2170811	22042655	C	1.23937	0.06391	0.08934	0.3399	3.358	0.0008147	TRAJ38
14	rs2170811	22042655	C	1.23937	0.06391	0.08934	0.3399	3.358	0.0008147	TRAJ37
14	rs2170811	22042655	C	1.23937	0.06391	0.08934	0.3399	3.358	0.0008147	TRAJ36
14	rs2170811	22042655	C	1.23937	0.06391	0.08934	0.3399	3.358	0.0008147	TRAJ35
14	rs2170811	22042655	C	1.23937	0.06391	0.08934	0.3399	3.358	0.0008147	TRAJ34
14	rs2170811	22042655	C	1.23937	0.06391	0.08934	0.3399	3.358	0.0008147	TRAJ33
17	rs181241	53558318	G	0.818731	0.05956	-0.3167	-0.08325	-3.358	0.0008148	NA
4	rs1908801	190176763	G	1.26998	0.07119	0.0995	0.3786	3.358	0.0008156	NA
7	rs17133257	3304974	G	1.32009	0.08272	0.1156	0.4398	3.357	0.0008169	SDK1
7	rs17133257	3304974	G	1.32009	0.08272	0.1156	0.4398	3.357	0.0008169	AC073316.1
2	rs11891403	42866136	G	1.22569	0.06062	0.08468	0.3223	3.357	0.0008174	HAAO
8	rs17675396	135114200	A	0.803965	0.06499	-0.3455	-0.09079	-3.357	0.0008174	NA
4	rs4864099	133225304	C	1.22299	0.05999	0.08373	0.3189	3.356	0.0008207	NA
6	rs12193553	87151205	T	1.31903	0.08253	0.1152	0.4387	3.355	0.0008218	NA
1	rs2348733	163864886	T	0.790097	0.07023	-0.3733	-0.09799	-3.355	0.0008222	MGST3
1	rs6426925	163865478	G	0.790097	0.07023	-0.3733	-0.09799	-3.355	0.0008222	MGST3
21	rs2825721	19961502	A	0.785135	0.07209	-0.3832	-0.1006	-3.355	0.0008228	NA
4	rs12650486	95807840	C	2.84624	0.3119	0.4348	1.657	3.354	0.000826	PDLIM5
1	rs10494361	160197497	G	1.72944	0.1634	0.2275	0.8681	3.352	0.0008323	ATF6
1	rs1340456	236246443	A	1.22043	0.05944	0.0827	0.3157	3.351	0.0008338	NA
2	rs6433355	172960050	T	1.25257	0.06719	0.09347	0.3568	3.351	0.0008343	NA
23	rs6645481	117354811	T	0.702437	0.1054	-0.5598	-0.1466	-3.351	0.0008346	NA
20	rs2295343	3683601	G	1.23454	0.06287	0.08745	0.3339	3.351	0.0008351	C20orf27
20	rs2295343	3683601	G	1.23454	0.06287	0.08745	0.3339	3.351	0.0008351	HSPA12B
6	rs3890906	30998174	G	1.68018	0.1549	0.2154	0.8224	3.351	0.0008356	VARS2
6	rs3890906	30998174	G	1.68018	0.1549	0.2154	0.8224	3.351	0.0008356	VARSL
4	rs7687443	30188281	G	0.816278	0.06059	-0.3217	-0.08422	-3.35	0.0008383	NA
8	rs11781698	121590379	A	0.720219	0.09798	-0.5202	-0.1362	-3.35	0.0008391	MTBP
2	rs1405969	49529832	A	0.812369	0.06205	-0.3294	-0.08619	-3.349	0.0008411	NA
4	rs10019377	30206231	T	0.794454	0.06873	-0.3648	-0.09541	-3.348	0.000843	NA
6	rs9485078	146731953	C	1.22165	0.05978	0.08299	0.3173	3.348	0.0008432	GRM1
21	rs2211685	33308533	C	0.816033	0.06072	-0.3223	-0.08427	-3.348	0.0008449	AP000282.2
15	rs1528462	53140237	C	1.22569	0.06079	0.08435	0.3226	3.348	0.0008453	NA
23	rs2213222	21655411	G	0.794693	0.06866	-0.3644	-0.09524	-3.347	0.000847	SMPX
9	rs4740619	15624326	C	1.21762	0.05883	0.08156	0.3122	3.346	0.0008488	CCDC171
1	rs6686960	163457500	T	1.29693	0.07771	0.1077	0.4123	3.346	0.0008494	LMX1A
1	rs1336472	65468518	A	0.811558	0.06241	-0.3311	-0.08649	-3.346	0.0008504	AK4
16	rs2242447	54293413	C	1.23417	0.06287	0.08712	0.3336	3.346	0.000851	SLC6A2
3	rs1461143	133102091	C	1.25785	0.06857	0.095	0.3638	3.345	0.0008516	CPNE4
17	rs11655061	22906242	A	0.817013	0.0604	-0.3204	-0.08367	-3.345	0.0008522	KSR1
1	rs2175771	15230092	C	0.808156	0.06367	-0.3378	-0.08819	-3.345	0.0008525	KAZN
7	rs12531989	110262422	A	1.22556	0.06082	0.0842	0.3226	3.344	0.0008548	IMMP2L
7	rs17726931	25567137	C	1.39808	0.1002	0.1387	0.5315	3.344	0.0008551	NA
17	rs5036	39694471	C	1.94624	0.1992	0.2756	1.056	3.343	0.0008576	SLC4A1
17	rs5036	39694471	C	1.94624	0.1992	0.2756	1.056	3.343	0.0008576	AC003043.1
8	rs12674731	30294923	C	1.27494	0.07267	0.1005	0.3853	3.343	0.0008592	NA
2	rs3901602	172736189	C	1.28492	0.075	0.1037	0.3977	3.342	0.0008611	NA
14	rs8017323	94275455	A	0.746545	0.08744	-0.4636	-0.1209	-3.342	0.0008611	NA
8	rs7011953	14977770	C	1.36043	0.09208	0.1273	0.4882	3.342	0.0008612	SGCZ
11	rs4073513	46027829	A	0.80501	0.0649	-0.3441	-0.08971	-3.342	0.0008616	PHF21A
20	rs6042183	13439522	T	0.793343	0.06929	-0.3673	-0.09569	-3.341	0.000865	TASP1
15	rs12906516	97653816	T	1.47241	0.1158	0.1599	0.6138	3.34	0.0008673	LRRC28
3	rs6442346	13053387	T	1.22067	0.0597	0.08239	0.3164	3.34	0.0008679	IQSEC1
10	rs11596422	118704772	A	1.40046	0.1008	0.1392	0.5345	3.34	0.0008682	KIAA1598
19	rs40168	59333200	A	1.28082	0.07409	0.1022	0.3927	3.34	0.0008682	CNOT3
19	rs40168	59333200	A	1.28082	0.07409	0.1022	0.3927	3.34	0.0008682	AC012314.1
21	rs2836019	38136864	T	1.24222	0.06496	0.08963	0.3443	3.34	0.000869	KCNJ6
2	rs11125256	49579950	G	1.21313	0.05787	0.07983	0.3067	3.339	0.0008702	NA
7	rs6950545	98142575	C	0.819632	0.05957	-0.3157	-0.08214	-3.339	0.0008719	NA
9	rs7036172	15643593	G	1.21726	0.05889	0.0812	0.312	3.339	0.000872	CCDC171
1	rs12127756	201655144	A	1.28236	0.07449	0.1027	0.3947	3.339	0.0008726	NA
4	rs12374304	4516160	T	0.610547	0.1479	-0.7832	-0.2035	-3.336	0.0008804	STX18
9	rs12351812	83708974	C	1.51316	0.1242	0.1708	0.6576	3.336	0.0008814	NA
2	rs6757088	118388487	A	0.816605	0.06072	-0.3216	-0.08354	-3.336	0.0008819	CCDC93
2	rs6757088	118388487	A	0.816605	0.06072	-0.3216	-0.08354	-3.336	0.0008819	HTR5BP
2	rs7591195	118388999	T	0.816605	0.06072	-0.3216	-0.08354	-3.336	0.0008819	CCDC93
2	rs7591195	118388999	T	0.816605	0.06072	-0.3216	-0.08354	-3.336	0.0008819	HTR5BP
8	rs830463	77143416	A	1.21823	0.05918	0.08141	0.3134	3.336	0.000882	NA
9	rs9411345	133977466	A	1.22287	0.06032	0.08296	0.3194	3.335	0.0008826	NA
12	rs7305646	17155604	T	0.816686	0.06072	-0.3215	-0.0835	-3.335	0.0008836	NA
14	rs17617994	103029042	T	1.3637	0.09301	0.1279	0.4925	3.335	0.0008837	MARK3
8	rs4735890	566304	A	1.26301	0.07003	0.09628	0.3708	3.335	0.0008846	ERICH1
19	rs10413521	45715351	T	1.22974	0.06205	0.08524	0.3285	3.334	0.0008875	SPTBN4
5	rs12656536	104624389	G	0.70321	0.1056	-0.5591	-0.1451	-3.334	0.0008885	NA
1	rs1033325	231465336	T	1.23146	0.06245	0.08577	0.3306	3.333	0.000889	PCNXL2
2	rs17584619	118469567	T	0.782548	0.07356	-0.3894	-0.101	-3.333	0.000889	CCDC93
2	rs17584619	118469567	T	0.782548	0.07356	-0.3894	-0.101	-3.333	0.000889	AC009303.1
1	rs6694924	163866175	T	0.790729	0.07044	-0.3728	-0.09671	-3.333	0.0008903	MGST3
20	rs6033735	13424090	T	0.793739	0.06932	-0.3669	-0.09513	-3.332	0.0008926	TASP1
2	rs4129274	83333724	T	1.43018	0.1074	0.1474	0.5683	3.332	0.0008927	NA
2	rs11891641	191059986	T	0.807914	0.06401	-0.3387	-0.08783	-3.332	0.0008929	MFSD6
5	rs17157849	104667691	C	0.731323	0.09391	-0.497	-0.1289	-3.332	0.000893	NA
3	rs2895415	114828255	G	1.23528	0.06342	0.08699	0.3356	3.332	0.0008947	SIDT1
3	rs9858242	39822610	G	1.283	0.07482	0.1026	0.3959	3.331	0.0008971	MYRIP
16	rs1465465	17454968	G	1.22128	0.06002	0.08221	0.3175	3.33	0.0009005	XYLT1
7	rs2711014	25082497	T	1.23035	0.06225	0.08527	0.3293	3.33	0.0009008	NA
3	rs9869642	102326835	T	0.791045	0.07039	-0.3723	-0.0964	-3.329	0.0009016	NA
10	rs7093409	43060073	G	0.782157	0.07381	-0.3903	-0.101	-3.329	0.0009045	RASGEF1A
13	rs9542299	69880660	C	1.55411	0.1325	0.1813	0.7006	3.328	0.0009052	NA
2	rs11125238	49496567	A	0.793105	0.06967	-0.3684	-0.0953	-3.328	0.0009066	NA
5	rs1872004	16860786	C	1.32631	0.08486	0.1161	0.4487	3.328	0.0009071	MYO10
15	rs12915268	24155735	C	1.2537	0.068	0.09286	0.3594	3.326	0.0009137	NA
11	rs4502018	113004793	G	1.2507	0.06728	0.09186	0.3556	3.325	0.0009147	NA
12	rs7303525	39031042	C	0.77005	0.07859	-0.4153	-0.1073	-3.325	0.0009154	LRRK2
3	rs1996724	113614892	C	1.58788	0.1391	0.1898	0.7351	3.325	0.0009166	NA
11	rs2846691	128300264	G	0.762159	0.0817	-0.4317	-0.1115	-3.324	0.0009184	KCNJ5
21	rs2828252	23851343	A	0.812207	0.06257	-0.3306	-0.08536	-3.324	0.0009189	NA
17	rs12939824	29776571	A	1.85003	0.1851	0.2524	0.9779	3.324	0.0009192	NA
4	rs3017895	89868514	G	1.34407	0.089	0.1212	0.4701	3.322	0.0009263	FAM13A
6	rs11077	43598925	G	1.22544	0.06123	0.08335	0.3233	3.321	0.000928	XPO5
6	rs11077	43598925	G	1.22544	0.06123	0.08335	0.3233	3.321	0.000928	POLR1C
3	rs870440	7259458	T	1.29875	0.07873	0.1071	0.4157	3.321	0.0009292	GRM7
6	rs2817038	35810865	G	1.22642	0.06148	0.08364	0.3246	3.32	0.0009309	ARMC12
10	rs11189267	99283188	G	1.30018	0.07908	0.1075	0.4175	3.319	0.0009352	UBTD1
7	rs1525550	3180574	A	0.766822	0.07998	-0.4222	-0.1087	-3.319	0.0009355	AC091801.1
5	rs4418129	36433781	C	0.783958	0.07334	-0.3871	-0.09966	-3.319	0.000936	NA
9	rs1341729	15888228	T	0.813914	0.06203	-0.3275	-0.0843	-3.319	0.0009361	CCDC171
15	GA012424	60140135	C	1.21653	0.05907	0.08026	0.3118	3.319	0.0009362	NA
16	rs7188960	24627488	A	0.671796	0.1199	-0.6328	-0.1629	-3.319	0.0009362	NA
2	rs12614884	145970184	A	1.60015	0.1416	0.1925	0.7477	3.319	0.0009364	NA
2	rs11123466	118392213	G	0.817831	0.0606	-0.3199	-0.08233	-3.319	0.0009371	CCDC93
2	rs11123466	118392213	G	0.817831	0.0606	-0.3199	-0.08233	-3.319	0.0009371	HTR5BP
10	rs10509699	97782913	C	1.81902	0.1803	0.2449	0.9517	3.318	0.0009391	CC2D2B
8	rs6995647	12632654	A	2.62085	0.2904	0.3943	1.533	3.318	0.0009397	LONRF1
13	rs1886439	47274576	C	1.65914	0.1526	0.2072	0.8054	3.318	0.0009399	NA
4	rs6811696	133377171	C	1.35798	0.09224	0.1252	0.4868	3.318	0.00094	NA
17	rs11078241	14190861	C	0.81587	0.06134	-0.3237	-0.08327	-3.318	0.00094	HS3ST3B1
3	rs777491	127647472	G	1.7734	0.1728	0.2343	0.9116	3.316	0.0009456	ZXDC
3	rs800948	127673051	T	1.7734	0.1728	0.2343	0.9116	3.316	0.0009456	ZXDC
3	rs2700868	183922829	T	1.30526	0.08038	0.1089	0.424	3.315	0.0009504	NA
2	rs2063863	145923867	G	1.59584	0.141	0.191	0.7438	3.314	0.0009509	NA
3	rs13095327	21372759	C	0.794931	0.06926	-0.3653	-0.09375	-3.313	0.0009539	NA
13	rs7993334	103191036	G	1.31811	0.08337	0.1128	0.4396	3.313	0.0009546	NA
2	rs1347725	78305447	A	0.590964	0.1588	-0.8373	-0.2148	-3.313	0.0009572	NA
4	rs4505826	96625973	A	1.21701	0.0593	0.08017	0.3126	3.312	0.0009591	UNC5C
1	rs320454	211658828	G	0.807268	0.06464	-0.3408	-0.08738	-3.312	0.00096	NA
9	SNP9-22389509	22389509	A	0.572696	0.1683	-0.8873	-0.2275	-3.311	0.0009611	NA
9	rs4740615	15564853	C	1.2158	0.05901	0.07974	0.3111	3.311	0.0009616	CCDC171
9	rs10985692	124359445	G	0.807591	0.06453	-0.3401	-0.0872	-3.311	0.0009618	OR1N2
9	rs7026961	82928105	C	0.819632	0.06008	-0.3167	-0.08116	-3.311	0.0009629	NA
15	rs4965131	95067403	T	1.29849	0.0789	0.1066	0.4159	3.311	0.0009638	NA
23	rs1381266	20482613	C	1.36465	0.09391	0.1268	0.4949	3.311	0.000964	NA
12	rs11061542	130506124	C	1.27724	0.07392	0.09981	0.3896	3.31	0.0009646	NA
16	rs4786044	5572483	T	0.695656	0.1096	-0.5778	-0.148	-3.31	0.0009651	NA
2	rs1526382	78306442	T	0.591378	0.1587	-0.8364	-0.2142	-3.309	0.0009683	NA
6	rs12055519	24513099	C	1.34689	0.09001	0.1214	0.4742	3.309	0.00097	MRS2
13	rs4148466	94667093	A	1.46785	0.116	0.1564	0.6112	3.309	0.0009709	ABCC4
4	rs13131444	30187273	G	0.818813	0.06043	-0.3183	-0.08147	-3.308	0.0009717	NA
4	rs739970	5550236	A	1.84688	0.1855	0.25	0.977	3.308	0.0009727	STK32B
1	rs6683734	231481990	A	1.22654	0.06174	0.08319	0.3252	3.307	0.0009749	PCNXL2
7	rs11767545	110264309	T	1.21616	0.05917	0.07971	0.3117	3.307	0.0009758	IMMP2L
12	rs7296598	79892926	T	1.58407	0.1391	0.1873	0.7326	3.307	0.0009767	ACSS3
6	rs6929104	109517262	C	0.812045	0.06296	-0.3316	-0.08477	-3.306	0.0009782	SESN1
2	rs1046330	118390133	T	0.81824	0.06068	-0.3196	-0.0817	-3.306	0.0009783	CCDC93
2	rs1046330	118390133	T	0.81824	0.06068	-0.3196	-0.0817	-3.306	0.0009783	HTR5BP
2	rs12711888	118392048	C	0.81824	0.06068	-0.3196	-0.0817	-3.306	0.0009783	CCDC93
2	rs12711888	118392048	C	0.81824	0.06068	-0.3196	-0.0817	-3.306	0.0009783	HTR5BP
2	SNP2-118448043	118448043	A	0.81824	0.06068	-0.3196	-0.0817	-3.306	0.0009783	NA
4	rs11731327	6611832	G	1.22483	0.06135	0.08253	0.323	3.305	0.0009825	PPP2R2C
20	rs11698167	1796203	C	1.26087	0.07017	0.09431	0.3694	3.304	0.0009864	NA
9	rs7019205	15813667	C	0.817749	0.06089	-0.3205	-0.08182	-3.304	0.0009878	CCDC171
8	rs2467179	77108565	G	1.22201	0.06071	0.0815	0.3195	3.302	0.0009923	NA
13	rs9535789	51376986	T	1.25395	0.06854	0.09199	0.3607	3.302	0.0009928	CTAGE3P
5	rs155074	169170920	G	0.817013	0.06121	-0.3221	-0.0821	-3.301	0.0009967	DOCK2
8	rs16902407	128834543	T	1.27443	0.07346	0.09852	0.3865	3.301	0.0009968	NA
17	rs4790035	74930223	T	0.790413	0.07126	-0.3749	-0.09556	-3.301	0.0009971	RBFOX3
6	rs9452620	95082893	T	1.61866	0.1459	0.1956	0.7676	3.3	0.001	NA
12	rs2398557	130565588	C	1.30408	0.08044	0.1078	0.4231	3.3	0.001	NA
9	rs1125469	78689974	T	0.817667	0.061	-0.3209	-0.08173	-3.3	0.001001	PRUNE2
10	rs1451668	15666519	C	1.21933	0.06009	0.08052	0.3161	3.3	0.001001	ITGA8
15	rs11247180	98637371	A	0.804286	0.06602	-0.3472	-0.08843	-3.299	0.001002	ADAMTS17
12	SNP12-38853848	38853848	G	0.747366	0.08827	-0.4642	-0.1182	-3.299	0.001003	NA
12	rs3914879	79930046	G	1.55224	0.1333	0.1785	0.701	3.299	0.001005	ACSS3
10	rs7093567	119415898	T	1.23813	0.06475	0.08667	0.3405	3.298	0.001006	NA
17	rs9900319	73990962	A	1.40186	0.1024	0.1371	0.5386	3.298	0.001008	DNAH17
2	rs1863040	118393306	T	0.818321	0.0608	-0.3197	-0.08133	-3.298	0.001009	CCDC93
2	rs1863040	118393306	T	0.818321	0.0608	-0.3197	-0.08133	-3.298	0.001009	HTR5BP
8	rs13267240	122399652	T	0.786864	0.07271	-0.3822	-0.09721	-3.297	0.001011	NA
2	rs6720263	118619765	G	0.815544	0.06185	-0.3251	-0.08266	-3.296	0.001013	AC093901.1
9	rs10983917	120015407	A	1.22495	0.06155	0.08224	0.3235	3.296	0.001014	NA
17	rs9892748	61667403	C	1.24496	0.0665	0.08879	0.3495	3.295	0.001017	APOH
1	rs10910047	2201709	A	0.815625	0.06186	-0.3251	-0.08259	-3.295	0.001018	SKI
23	rs3747281	21661883	A	0.798516	0.06829	-0.3588	-0.09116	-3.295	0.001018	SMPX
18	rs10438977	44388940	A	1.53757	0.1306	0.1743	0.6861	3.295	0.00102	CTIF
5	rs12523586	28782832	A	0.725713	0.09732	-0.5113	-0.1299	-3.294	0.001021	NA
6	rs4448079	10457658	G	0.799315	0.06802	-0.3574	-0.0907	-3.293	0.001024	NA
23	rs17341038	31793278	C	1.56878	0.1368	0.1822	0.7185	3.291	0.001031	DMD
19	rs12975784	9262159	T	1.47669	0.1184	0.1577	0.6219	3.291	0.001032	ZNF699
13	rs1757889	75821324	C	1.21689	0.05965	0.07939	0.3132	3.291	0.001033	NA
3	rs7653834	17026332	C	1.23479	0.0641	0.08529	0.3365	3.291	0.001034	PLCL2
12	SNP12-119893356	119893356	C	0.456302	0.2385	-1.252	-0.3172	-3.29	0.001036	NA
21	rs8126906	19039253	T	1.56737	0.1367	0.1816	0.7173	3.289	0.001041	AL109763.2
4	rs4692369	25701103	C	1.24608	0.0669	0.08886	0.3511	3.288	0.001043	NA
9	rs11794699	109672695	A	1.21701	0.05975	0.07932	0.3135	3.288	0.001045	NA
12	rs7295320	79922680	T	1.55691	0.1347	0.1788	0.7066	3.288	0.001045	ACSS3
1	rs1891181	201645377	A	1.27647	0.07425	0.09853	0.3896	3.287	0.001047	NA
3	rs6776236	67038634	T	1.2364	0.06456	0.08567	0.3387	3.287	0.001048	NA
4	rs2192535	27638699	T	1.22458	0.06166	0.08179	0.3235	3.286	0.001049	NA
11	rs713069	127492127	T	1.22483	0.0617	0.08182	0.3237	3.286	0.001051	NA
8	rs17659499	133492789	A	0.807106	0.06522	-0.3421	-0.08646	-3.286	0.001053	KCNQ3
20	rs2295506	13543316	T	0.776002	0.0772	-0.405	-0.1023	-3.286	0.001053	TASP1
7	rs9648428	36178274	T	1.30083	0.08006	0.1061	0.4199	3.285	0.001054	EEPD1
15	rs10520737	91943094	A	1.46565	0.1164	0.1542	0.6104	3.285	0.001054	NA
9	rs10985700	124365003	G	0.809531	0.06433	-0.3374	-0.08521	-3.285	0.001056	OR1L8
9	rs4837992	124368090	C	0.809531	0.06433	-0.3374	-0.08521	-3.285	0.001056	OR1L8
9	rs10513416	124368686	G	0.809531	0.06433	-0.3374	-0.08521	-3.285	0.001056	OR1L8
6	rs9354001	94003765	C	1.29499	0.07869	0.1042	0.4127	3.284	0.001057	EPHA7
20	rs7269891	51962634	T	1.21385	0.05902	0.07817	0.3095	3.284	0.001057	NA
17	rs757594	11941357	G	0.799235	0.06825	-0.3578	-0.09031	-3.283	0.001061	MAP2K4
6	rs2036671	87170612	G	1.31049	0.08238	0.109	0.4319	3.283	0.001062	NA
10	rs11254534	17408400	T	1.2477	0.06742	0.08919	0.3535	3.283	0.001063	ST8SIA6
6	rs7766094	30996596	A	1.65765	0.154	0.2036	0.8072	3.282	0.001065	VARS2
6	rs7766094	30996596	A	1.65765	0.154	0.2036	0.8072	3.282	0.001065	VARSL
2	rs12611619	18421044	C	1.21714	0.05986	0.07914	0.3138	3.282	0.001066	NA
5	rs156457	8800142	C	1.27711	0.07454	0.09851	0.3907	3.282	0.001067	NA
8	SNP8-128834636	128834636	G	1.26643	0.07199	0.0951	0.3773	3.281	0.00107	NA
9	rs10963695	18630364	A	0.697816	0.1097	-0.5748	-0.1449	-3.281	0.00107	ADAMTSL1
17	rs17697297	14412550	T	1.30239	0.08053	0.1063	0.422	3.28	0.001072	NA
2	rs7560874	16233209	A	0.790334	0.07175	-0.376	-0.0947	-3.28	0.001074	NA
5	rs1845840	92413966	G	0.812451	0.06334	-0.3318	-0.08356	-3.279	0.001076	NA
7	rs4909062	157796605	G	1.21531	0.05948	0.07845	0.3116	3.279	0.001077	PTPRN2
14	rs17097201	30293307	C	0.80751	0.06519	-0.3415	-0.08599	-3.279	0.001077	NA
16	rs13332931	77532885	A	1.355	0.09266	0.1222	0.4855	3.279	0.001077	WWOX
7	rs10275377	100523432	G	1.39431	0.1014	0.1337	0.5311	3.279	0.001078	TRIM56
5	rs2388875	7646892	A	1.31154	0.08271	0.109	0.4333	3.278	0.00108	ADCY2
6	rs17074746	145401795	C	0.645455	0.1337	-0.6998	-0.1759	-3.276	0.001088	NA
6	rs17175271	137243692	A	1.33096	0.08728	0.1148	0.4569	3.276	0.00109	PEX7
6	rs881405	16489823	T	1.32697	0.08636	0.1136	0.4521	3.275	0.001091	ATXN1
6	rs913009	23516653	T	0.750587	0.08759	-0.4585	-0.1152	-3.275	0.001092	NA
1	rs4278395	56291611	C	1.22079	0.06091	0.08008	0.3189	3.275	0.001094	NA
1	rs1199039	43557543	G	1.22409	0.06177	0.08119	0.3233	3.274	0.001095	TIE1
14	rs12885878	103077308	A	1.26263	0.07123	0.09362	0.3729	3.274	0.001095	TRMT61A
17	rs7213707	4360776	A	0.786313	0.07342	-0.3843	-0.09649	-3.274	0.001095	SPNS2
3	rs6805876	180541196	G	1.21982	0.0607	0.07976	0.3177	3.274	0.001096	NA
7	rs7796838	72916113	A	0.803804	0.06671	-0.3492	-0.08767	-3.274	0.001096	WBSCR28
6	rs2743005	19206392	T	1.33336	0.08789	0.1155	0.46	3.274	0.001097	NA
5	rs17491085	145303410	T	0.694405	0.1114	-0.583	-0.1463	-3.273	0.001098	SH3RF2
12	rs10505862	20228861	G	1.24945	0.06805	0.08937	0.3561	3.273	0.001099	NA
1	rs1017981	236228488	C	1.21458	0.05939	0.07799	0.3108	3.273	0.0011	NA
10	SNP10-42936757	42936757	C	0.773446	0.07849	-0.4107	-0.1031	-3.273	0.0011	NA
18	rs2027742	73210278	A	0.819796	0.06071	-0.3177	-0.07972	-3.273	0.0011	NA
12	rs2305856	100238874	C	2.1355	0.2318	0.3043	1.213	3.273	0.001101	UTP20
12	rs2305865	100262384	C	2.1355	0.2318	0.3043	1.213	3.273	0.001101	UTP20
12	rs10860713	100268479	G	2.1355	0.2318	0.3043	1.213	3.273	0.001101	UTP20
9	rs4836894	124367943	T	0.809693	0.06451	-0.3375	-0.08467	-3.273	0.001102	OR1L8
13	rs9630336	65262258	T	0.80276	0.06713	-0.3513	-0.0881	-3.272	0.001103	HNRNPA3P5
15	rs2042753	24158056	G	1.24782	0.06765	0.08878	0.354	3.272	0.001103	NA
10	rs7900357	13817200	G	1.25747	0.07002	0.09185	0.3663	3.272	0.001105	FRMD4A
12	rs3751152	119926447	A	0.45836	0.2385	-1.248	-0.3128	-3.272	0.001105	HNF1A
12	rs3751152	119926447	A	0.45836	0.2385	-1.248	-0.3128	-3.272	0.001105	C12orf43
12	SNP12-119929810	119929810	A	0.45836	0.2385	-1.248	-0.3128	-3.272	0.001105	NA
14	rs17183863	22668816	A	1.47521	0.1188	0.1559	0.6217	3.272	0.001106	SLC7A8
18	rs12958443	6552237	A	0.806703	0.06566	-0.3435	-0.08611	-3.271	0.001106	C18orf64
4	rs1606021	179583677	T	1.2343	0.06436	0.08439	0.3367	3.271	0.001107	NA
1	rs6693478	232660026	C	1.29447	0.0789	0.1034	0.4127	3.271	0.001108	TARBP1
2	rs10172488	49500289	A	0.783488	0.07462	-0.3903	-0.09778	-3.27	0.00111	NA
16	rs1566465	83685326	G	1.80579	0.1807	0.2368	0.9453	3.27	0.001112	KIAA0513
16	rs1566465	83685326	G	1.80579	0.1807	0.2368	0.9453	3.27	0.001112	FAM92B
12	rs7309541	79913471	A	1.56408	0.1368	0.1792	0.7155	3.27	0.001113	ACSS3
10	rs10886586	121809910	A	1.39892	0.1027	0.1345	0.537	3.269	0.001114	NA
12	SNP12-38874945	38874945	T	0.746321	0.08949	-0.4679	-0.1172	-3.269	0.001115	NA
12	rs7134268	79923809	C	1.55317	0.1347	0.1763	0.7043	3.269	0.001115	ACSS3
17	rs9709158	21480206	G	0.809369	0.0647	-0.3383	-0.08471	-3.269	0.001115	NCOR1P2
9	rs7023577	95376814	C	1.21325	0.05913	0.0774	0.3092	3.269	0.001116	PHF2
6	rs585899	113817276	G	0.738821	0.09261	-0.4842	-0.1212	-3.269	0.001117	NA
7	rs12540482	47403675	T	1.24695	0.06753	0.08837	0.3531	3.269	0.001117	TNS3
4	rs4691713	162057165	T	0.80292	0.06716	-0.3511	-0.08786	-3.268	0.001118	NA
20	rs882436	33658685	C	1.66612	0.1562	0.2044	0.8166	3.268	0.001118	FER1L4
20	rs910928	61191214	T	0.824977	0.05886	-0.3077	-0.07699	-3.268	0.001119	NA
13	rs654775	53724105	C	1.31114	0.08291	0.1084	0.4334	3.268	0.001121	NA
2	rs6754773	169291395	A	1.21957	0.06075	0.07942	0.3176	3.267	0.001122	CERS6
5	rs2303078	162833734	A	1.52379	0.1289	0.1685	0.6738	3.267	0.001122	HMMR
1	rs4147591	163866603	A	0.794057	0.0706	-0.369	-0.09222	-3.266	0.001127	MGST3
8	rs11992286	128835262	A	1.26617	0.07225	0.09437	0.3776	3.266	0.001127	NA
14	rs17105494	67912383	C	1.3508	0.09207	0.1203	0.4812	3.266	0.001127	RAD51B
2	rs1967512	1402507	C	1.22446	0.06199	0.08095	0.324	3.266	0.001128	TPO
23	rs6633438	21663634	A	0.800275	0.06822	-0.3565	-0.08909	-3.266	0.001128	SMPX
11	rs10893845	127692092	G	0.821601	0.06019	-0.3145	-0.07858	-3.266	0.001129	NA
4	rs4688950	6035903	G	1.27647	0.07475	0.09756	0.3906	3.265	0.001131	C4orf50
2	rs2351104	6283601	A	0.815952	0.06231	-0.3256	-0.08131	-3.265	0.001132	NA
11	rs11603861	63954887	T	0.807671	0.06544	-0.3419	-0.08536	-3.264	0.001133	AP003774.5
1	rs7556173	232171834	T	1.24259	0.06653	0.08677	0.3476	3.264	0.001134	SLC35F3
7	rs11763011	72922084	A	0.813914	0.06308	-0.3296	-0.08228	-3.264	0.001134	WBSCR28
12	rs2701820	126975075	C	1.91612	0.1992	0.2598	1.041	3.264	0.001134	LINC00507
8	rs5019692	135064112	C	0.804286	0.06671	-0.3485	-0.087	-3.264	0.001135	NA
8	rs13272716	135065446	C	0.804286	0.06671	-0.3485	-0.087	-3.264	0.001135	NA
2	rs918001	40461008	C	1.21628	0.05999	0.07819	0.3133	3.263	0.001137	SLC8A1
22	rs362089	19280473	G	1.27392	0.07418	0.09669	0.3875	3.263	0.001137	AC007050.18
4	rs10023879	27673093	A	1.22262	0.0616	0.08028	0.3217	3.263	0.001138	NA
1	rs7572	206126632	T	1.26896	0.07303	0.09512	0.3814	3.262	0.001141	CD34
4	rs1918326	27680326	C	1.22214	0.06149	0.08009	0.3211	3.262	0.001141	NA
8	rs2737350	31160623	T	1.20563	0.05731	0.07463	0.2993	3.262	0.001143	NA
13	rs4148456	94686105	C	1.46082	0.1162	0.1513	0.6068	3.262	0.001143	ABCC4
9	rs11140018	85115129	C	1.26364	0.07173	0.09338	0.3746	3.262	0.001144	FRMD3
10	rs12784097	63318033	G	1.37713	0.0981	0.1277	0.5122	3.262	0.001145	NA
9	rs6479112	104207509	C	0.821191	0.06041	-0.3154	-0.07862	-3.261	0.001146	NA
21	rs4818317	17343772	T	0.746918	0.0895	-0.4672	-0.1164	-3.26	0.001149	NA
4	rs28607918	5527077	A	1.82139	0.1839	0.2391	0.9601	3.26	0.001151	STK32B
6	rs3198005	32921192	A	2.12868	0.2318	0.3012	1.21	3.26	0.001152	TAP1
6	rs3198005	32921192	A	2.12868	0.2318	0.3012	1.21	3.26	0.001152	PSMB8
6	rs3198005	32921192	A	2.12868	0.2318	0.3012	1.21	3.26	0.001152	PSMB9
6	rs3198005	32921192	A	2.12868	0.2318	0.3012	1.21	3.26	0.001152	TAPSAR1
12	rs10863121	84867965	T	1.22177	0.06146	0.07983	0.3208	3.259	0.001156	NA
18	rs10502720	34977896	T	1.2639	0.07188	0.09334	0.3751	3.259	0.001157	NA
2	rs6735330	61584982	A	0.766439	0.08164	-0.426	-0.106	-3.258	0.001159	XPO1
12	SNP12-120807175	120807175	C	1.84947	0.1887	0.245	0.9848	3.258	0.001159	NA
13	rs1146882	75775361	G	0.825472	0.05888	-0.3072	-0.07642	-3.258	0.00116	NA
13	rs9543528	73559812	T	0.769973	0.08026	-0.4188	-0.1041	-3.257	0.001161	KLF12
10	rs4509706	63331346	C	1.38486	0.09997	0.1297	0.5216	3.257	0.001162	ARID5B
15	rs969564	37327093	C	0.821766	0.06026	-0.3144	-0.07818	-3.257	0.001162	C15orf54
2	SNP2-228217293	228217293	A	1.23491	0.06478	0.08399	0.3379	3.256	0.001165	NA
5	rs10072534	87125456	T	1.69097	0.1613	0.2091	0.8414	3.257	0.001165	NA
14	rs10135196	36273448	A	1.27916	0.0756	0.09801	0.3943	3.256	0.001166	SLC25A21
1	rs11206722	56279152	A	1.21982	0.06101	0.07908	0.3182	3.256	0.001167	NA
18	rs11080903	1922150	C	1.2547	0.06969	0.0903	0.3635	3.256	0.001168	NA
6	rs10872705	154658111	G	0.825637	0.05886	-0.307	-0.07626	-3.256	0.001169	IPCEF1
7	rs34469526	3306083	C	1.31075	0.08312	0.1077	0.4335	3.255	0.00117	SDK1
7	rs34469526	3306083	C	1.31075	0.08312	0.1077	0.4335	3.255	0.00117	AC073316.1
20	rs2904156	50536018	T	1.97941	0.2098	0.2716	1.094	3.255	0.001172	NA
20	rs17732738	50564680	G	1.97941	0.2098	0.2716	1.094	3.255	0.001172	MRPS33P4
20	rs1467421	50653923	G	1.97941	0.2098	0.2716	1.094	3.255	0.001172	NA
2	rs1260327	27565397	G	0.824152	0.05943	-0.3098	-0.07688	-3.254	0.001177	IFT172
2	rs1260327	27565397	G	0.824152	0.05943	-0.3098	-0.07688	-3.254	0.001177	FNDC4
12	rs11060669	129077797	A	0.768665	0.08085	-0.4215	-0.1046	-3.254	0.001177	NA
5	rs6893608	169723435	T	1.3446	0.09101	0.1177	0.4744	3.253	0.00118	KCNIP1
8	rs6988640	67356262	C	1.37685	0.09832	0.1271	0.5125	3.253	0.00118	NA
6	rs9472138	43919740	T	1.23467	0.06479	0.08377	0.3378	3.253	0.001181	NA
9	rs10962070	15556017	A	1.21264	0.05927	0.07662	0.309	3.253	0.001181	CCDC171
20	rs4809918	50734607	A	1.87498	0.1933	0.2498	1.008	3.252	0.001183	NA
4	rs13101913	59516094	A	1.72875	0.1683	0.2175	0.8772	3.252	0.001184	NA
9	rs7022994	78118883	C	1.59265	0.1431	0.1849	0.746	3.252	0.001185	PCSK5
11	rs10893569	126171542	T	1.2274	0.063	0.08138	0.3283	3.252	0.001185	KIRREL3
17	rs2662	36923624	T	1.30044	0.08079	0.1044	0.4211	3.252	0.001185	KRT15
13	rs9302049	94671986	C	1.45616	0.1156	0.1493	0.6024	3.251	0.001186	ABCC4
16	rs13333229	77533552	T	1.35473	0.09336	0.1206	0.4865	3.251	0.001186	WWOX
7	rs10900	100520285	G	1.39222	0.1018	0.1314	0.5304	3.251	0.001188	TRIM56
10	rs1223618	95767221	C	0.821437	0.06051	-0.3153	-0.07813	-3.251	0.001188	PLCE1
1	rs10915628	4813733	T	0.82374	0.05966	-0.3109	-0.077	-3.251	0.001189	NA
1	rs6426440	4814770	C	0.82374	0.05966	-0.3109	-0.077	-3.251	0.001189	NA
1	rs6670777	175157857	T	1.24982	0.06859	0.08853	0.3574	3.251	0.001189	ASTN1
23	rs4366220	33277344	C	1.34272	0.09066	0.117	0.4724	3.251	0.001189	NA
3	rs9289067	118286511	T	0.790729	0.07223	-0.3763	-0.0932	-3.25	0.001191	LSAMP
3	rs974709	136795719	A	0.802519	0.06768	-0.3526	-0.08732	-3.25	0.001191	NA
2	rs17015097	78339092	C	0.644423	0.1352	-0.7044	-0.1744	-3.25	0.001192	NA
2	rs2166478	46937708	T	1.22275	0.06189	0.07978	0.3224	3.249	0.001196	LINC01119
2	rs2166478	46937708	T	1.22275	0.06189	0.07978	0.3224	3.249	0.001196	AC016722.3
8	rs6997563	139108771	G	0.793422	0.07122	-0.371	-0.09179	-3.249	0.001197	NA
11	rs524319	132584229	G	0.805816	0.06646	-0.3462	-0.08566	-3.249	0.001197	OPCML
1	rs4655561	67778231	T	1.25483	0.06989	0.09006	0.364	3.249	0.001198	NA
16	rs6564624	77534911	C	1.35635	0.09385	0.1209	0.4888	3.248	0.001201	WWOX
4	rs2647130	126192787	T	0.803	0.06756	-0.3518	-0.087	-3.248	0.001202	NA
2	rs1545212	190958691	T	0.807187	0.06595	-0.3434	-0.0849	-3.247	0.001203	NA
9	rs7020956	137780094	T	1.30109	0.08106	0.1043	0.4221	3.247	0.001203	KCNT1
12	rs10083205	39243717	G	0.759648	0.08465	-0.4408	-0.109	-3.247	0.001203	MUC19
1	rs6702275	56318072	A	1.22961	0.06366	0.08194	0.3315	3.247	0.001204	NA
1	rs17096897	59151631	G	0.762998	0.08332	-0.4339	-0.1072	-3.247	0.001204	NA
21	rs2242804	36443713	C	1.37768	0.09867	0.127	0.5138	3.247	0.001204	CBR3
3	rs17033327	35529836	G	1.29421	0.07942	0.1022	0.4135	3.247	0.001205	NA
12	rs12314194	103263160	G	0.727385	0.09803	-0.5104	-0.1261	-3.247	0.001205	TXNRD1
6	rs9484186	138971127	T	0.789465	0.07282	-0.3792	-0.09371	-3.247	0.001206	NHSL1
17	rs884207	32290239	A	0.816686	0.06238	-0.3248	-0.08024	-3.246	0.001207	NA
5	rs248454	150559783	G	1.22593	0.06274	0.0807	0.3266	3.246	0.001208	CCDC69
23	rs2336654	116617845	T	1.4975	0.1244	0.16	0.6475	3.246	0.001208	NA
3	rs17765097	136299107	A	0.82193	0.06042	-0.3145	-0.07769	-3.246	0.001209	EPHB1
2	rs10166900	101331158	C	0.795169	0.07065	-0.3677	-0.09078	-3.245	0.001213	CREG2
5	rs6883987	175780608	C	1.76456	0.175	0.2249	0.9109	3.245	0.001214	CLTB
6	rs2327042	8289006	A	1.21665	0.06044	0.07766	0.3146	3.245	0.001214	NA
13	rs9603714	39759667	A	1.29072	0.07866	0.101	0.4094	3.245	0.001215	NA
5	rs1428530	7678795	T	1.50486	0.126	0.1618	0.6555	3.244	0.001216	ADCY2
5	rs580084	104561332	T	0.799155	0.06912	-0.3597	-0.08876	-3.244	0.001216	NA
2	rs12623864	6338496	G	0.81996	0.06119	-0.3184	-0.07857	-3.244	0.001217	NA
4	rs2903016	10914637	T	1.37644	0.09851	0.1265	0.5126	3.244	0.001218	NA
8	SNP8-128835753	128835753	C	1.27036	0.07378	0.09472	0.384	3.244	0.001218	NA
11	rs12226609	15122777	T	1.33056	0.08805	0.113	0.4582	3.244	0.001218	INSC
19	rs4803522	47234675	C	1.66712	0.1576	0.2023	0.8199	3.244	0.001219	GRIK5
20	rs2809591	11711357	A	0.819058	0.06155	-0.3203	-0.07901	-3.244	0.001219	NA
2	rs9789419	137129532	T	1.28364	0.07699	0.09876	0.4006	3.243	0.001222	NA
13	rs1283228	100102090	A	1.21325	0.05962	0.07648	0.3102	3.243	0.001222	TMTC4
10	rs829228	95759334	T	0.821683	0.06057	-0.3151	-0.07769	-3.243	0.001223	PLCE1
14	rs8022227	58618022	C	0.81481	0.06317	-0.3287	-0.08101	-3.242	0.001224	NA
3	rs1554333	118287281	T	0.790492	0.07252	-0.3772	-0.09298	-3.242	0.001225	LSAMP
10	rs11187757	95737466	G	0.810909	0.06464	-0.3362	-0.08287	-3.242	0.001225	NA
10	rs12256169	108527760	G	1.88212	0.1951	0.2501	1.015	3.242	0.001225	SORCS1
10	rs10509824	108545948	T	1.88212	0.1951	0.2501	1.015	3.242	0.001225	SORCS1
23	rs5951625	21672140	A	0.801396	0.0683	-0.3553	-0.08756	-3.242	0.001226	SMPX
7	rs10244048	100483336	A	2.08007	0.226	0.2895	1.175	3.241	0.001229	MUC17
7	rs10244048	100483336	A	2.08007	0.226	0.2895	1.175	3.241	0.001229	RN7SKP54
7	rs10267665	100514717	T	2.08007	0.226	0.2895	1.175	3.241	0.001229	TRIM56
10	rs17232052	97968508	G	2.19241	0.2422	0.3103	1.26	3.241	0.001229	BLNK
9	rs10959606	11182810	G	1.83657	0.1876	0.2403	0.9755	3.241	0.00123	NA
2	rs1405959	49500716	G	0.826298	0.05887	-0.3062	-0.0754	-3.241	0.001231	NA
13	rs17268282	94723315	T	1.47374	0.1197	0.1533	0.6224	3.241	0.001231	ABCC4
8	rs7013124	134983654	G	0.803161	0.06766	-0.3518	-0.08663	-3.24	0.001232	NA
6	rs2064081	19179290	G	1.32936	0.08787	0.1125	0.4569	3.24	0.001233	NA
14	rs7149167	91989196	A	1.22104	0.06166	0.07881	0.3205	3.238	0.001242	SLC24A4
8	rs2737349	31160572	T	1.20394	0.05733	0.07319	0.2979	3.237	0.001248	NA
10	SNP10-108531320	108531320	C	1.88043	0.1951	0.2491	1.014	3.236	0.001249	NA
3	rs11539412	180597923	C	1.31206	0.08391	0.1071	0.436	3.236	0.00125	GNB4
3	rs11539412	180597923	C	1.31206	0.08391	0.1071	0.436	3.236	0.00125	MFN1
3	rs11539412	180597923	C	1.31206	0.08391	0.1071	0.436	3.236	0.00125	AC007620.3
20	rs6025759	55755292	T	1.21313	0.05971	0.0762	0.3102	3.236	0.00125	NA
6	rs9791265	109606646	T	1.23924	0.06629	0.08458	0.3444	3.236	0.001252	C6orf183
17	rs4796361	5942983	G	0.62977	0.1429	-0.7425	-0.1823	-3.236	0.001252	WSCD1
23	rs5919810	144088153	T	0.779814	0.07686	-0.3994	-0.09807	-3.236	0.001252	NA
18	rs10438976	44388827	G	1.52348	0.1301	0.166	0.676	3.236	0.001253	CTIF
4	rs17355550	120635544	C	1.82066	0.1852	0.2362	0.9623	3.235	0.001256	PDE5A
14	rs927060	32195974	A	0.822012	0.0606	-0.3148	-0.07725	-3.235	0.001257	AKAP6
18	rs1940598	5878773	T	0.758585	0.08542	-0.4437	-0.1089	-3.235	0.001257	TMEM200C
9	rs2055772	15592101	T	1.21131	0.05928	0.07554	0.3079	3.234	0.001259	CCDC171
8	rs13277477	8311503	G	1.28608	0.07782	0.09913	0.4042	3.234	0.00126	NA
12	rs11833229	91367804	A	1.29784	0.0806	0.1027	0.4186	3.234	0.00126	NA
7	rs2267733	31101334	T	1.21568	0.06038	0.07692	0.3136	3.234	0.001261	ADCYAP1R1
8	rs11986395	75581921	T	0.823411	0.06009	-0.3121	-0.07655	-3.234	0.001261	NA
17	rs2191151	46801432	C	0.793501	0.07153	-0.3715	-0.09111	-3.234	0.001261	NA
12	rs4760451	91402437	T	0.813833	0.06371	-0.3309	-0.08115	-3.234	0.001262	NA
2	rs2564012	5909981	C	1.28685	0.07802	0.09933	0.4052	3.233	0.001264	NA
2	rs13392968	191079286	G	1.21884	0.0612	0.07792	0.3178	3.233	0.001264	MFSD6
2	rs13392968	191079286	G	1.21884	0.0612	0.07792	0.3178	3.233	0.001264	TMEM194B
11	rs17099821	102360844	G	1.25345	0.06988	0.08894	0.3629	3.233	0.001265	NA
8	rs4734660	103787727	C	0.674421	0.1219	-0.6328	-0.1551	-3.232	0.001268	NA
4	rs17008912	126097531	A	1.20683	0.05818	0.074	0.3021	3.232	0.001269	NA
2	rs11608	27288878	G	0.810503	0.06501	-0.3375	-0.08267	-3.232	0.00127	CAD
2	rs11608	27288878	G	0.810503	0.06501	-0.3375	-0.08267	-3.232	0.00127	SLC5A6
2	rs11608	27288878	G	0.810503	0.06501	-0.3375	-0.08267	-3.232	0.00127	ATRAID
7	rs2245385	98319372	T	1.22336	0.06237	0.07932	0.3238	3.232	0.00127	TRRAP
7	rs2245385	98319372	T	1.22336	0.06237	0.07932	0.3238	3.232	0.00127	snoU13
7	rs2245385	98319372	T	1.22336	0.06237	0.07932	0.3238	3.232	0.00127	MIR3609
5	rs16899662	29004025	G	0.799955	0.06907	-0.3586	-0.08781	-3.231	0.001272	NA
8	rs16905051	135098566	T	0.809693	0.06532	-0.3391	-0.08305	-3.231	0.001272	NA
12	rs10785278	40366873	T	0.811314	0.06471	-0.3359	-0.08227	-3.231	0.001272	NA
20	rs2257015	5934749	T	0.477687	0.2287	-1.187	-0.2907	-3.231	0.001273	CRLS1
20	rs2257015	5934749	T	0.477687	0.2287	-1.187	-0.2907	-3.231	0.001273	RN7SL498P
11	rs4945416	79909402	G	1.34192	0.09104	0.1157	0.4725	3.231	0.001274	NA
21	rs2836014	38132875	A	1.29875	0.0809	0.1028	0.4199	3.231	0.001274	KCNJ6
6	rs2504677	51261361	G	1.26744	0.07336	0.09321	0.3808	3.231	0.001275	NA
12	rs941152	130557290	T	1.22802	0.06356	0.08077	0.3299	3.231	0.001275	NA
16	rs17372690	72013332	G	1.23479	0.0653	0.08295	0.3389	3.23	0.001276	NA
1	rs12120145	67784842	C	1.26099	0.07178	0.09118	0.3726	3.23	0.001277	NA
2	rs17551981	67879232	C	0.645068	0.1357	-0.7044	-0.1724	-3.23	0.001277	AC010987.6
10	rs2152679	108531380	C	1.87836	0.1952	0.2479	1.013	3.23	0.001277	SORCS1
11	rs490435	131892044	T	1.44224	0.1134	0.144	0.5885	3.23	0.001277	OPCML
3	rs3852032	13314060	A	0.587429	0.1647	-0.8549	-0.2092	-3.23	0.001279	NA
2	rs7577700	46464109	G	1.52379	0.1304	0.1656	0.6769	3.229	0.001281	EPAS1
10	rs448247	30936837	G	1.24371	0.06755	0.08574	0.3505	3.229	0.001281	LYZL2
16	rs7191912	78756907	T	1.21811	0.0611	0.07755	0.317	3.229	0.001281	NA
2	rs17047801	118603973	T	0.814159	0.06368	-0.3304	-0.0808	-3.229	0.001282	AC093901.1
2	rs17482324	146015034	C	1.5768	0.141	0.179	0.7319	3.229	0.001282	NA
3	rs1917100	78383218	G	1.229	0.06385	0.08101	0.3313	3.229	0.001284	NA
12	rs7953143	38858172	A	0.748862	0.08959	-0.4648	-0.1137	-3.229	0.001284	NA
6	rs763687	19174584	T	1.3379	0.09016	0.1144	0.4678	3.228	0.001285	NA
10	rs2208668	115200480	A	2.053	0.2228	0.2826	1.156	3.228	0.001285	NA
3	rs2198972	29597153	A	1.68085	0.1609	0.204	0.8345	3.228	0.001286	RBMS3
13	SNP13-100086993	100086993	T	1.21191	0.05955	0.07551	0.3089	3.228	0.001286	NA
15	rs11634485	98624867	T	0.811314	0.06478	-0.336	-0.08212	-3.228	0.001288	ADAMTS17
14	rs12878152	104055059	T	1.21872	0.06131	0.07768	0.318	3.227	0.001291	TMEM179
23	rs7880779	139459428	T	0.799075	0.06952	-0.3606	-0.08808	-3.227	0.001291	NA
2	rs1427587	137209118	T	1.33362	0.08921	0.113	0.4627	3.227	0.001292	NA
15	rs4246339	96413145	A	1.22128	0.06196	0.07849	0.3214	3.227	0.001292	NA
3	rs6445188	176199877	C	1.40621	0.1057	0.1338	0.548	3.226	0.001295	NAALADL2
19	rs10469324	4417107	G	0.818731	0.062	-0.3215	-0.07848	-3.226	0.001296	RN7SL528P
6	SNP6-138080659	138080659	A	1.98139	0.212	0.2683	1.099	3.226	0.001297	NA
3	rs2203251	114814925	T	0.802679	0.06813	-0.3533	-0.08622	-3.226	0.001298	SIDT1
10	rs12254144	17416765	G	1.2421	0.0672	0.08504	0.3485	3.225	0.001298	ST8SIA6
12	rs2724610	11737633	T	0.820616	0.0613	-0.3178	-0.07756	-3.225	0.001299	ETV6
20	rs6091565	50669658	A	1.96678	0.2097	0.2653	1.087	3.225	0.001299	NA
14	rs1420810	86572905	A	1.45761	0.1168	0.1478	0.6058	3.225	0.001301	NA
5	rs16872693	74982211	A	1.82613	0.1868	0.2362	0.9682	3.225	0.001302	ANKDD1B
3	rs6808137	136792758	A	0.809612	0.06551	-0.3396	-0.08282	-3.224	0.001303	NA
12	SNP12-119902739	119902739	T	0.458177	0.2421	-1.255	-0.306	-3.224	0.001304	NA
13	rs10220201	30516016	T	1.69961	0.1645	0.208	0.8528	3.224	0.001304	NA
16	rs10500370	10010470	A	1.26922	0.07395	0.09348	0.3833	3.224	0.001304	GRIN2A
17	rs9889499	12488450	G	1.29602	0.08042	0.1017	0.4169	3.224	0.001304	LINC00670
14	rs1959088	55267631	C	0.808237	0.06604	-0.3423	-0.08347	-3.224	0.001305	NA
20	rs156347	1784532	G	1.22067	0.06184	0.07816	0.3206	3.224	0.001305	NA
3	rs10513557	162077190	T	1.59696	0.1452	0.1835	0.7527	3.224	0.001306	PPM1L
11	rs17173897	3604104	C	1.35459	0.09413	0.119	0.488	3.224	0.001306	TRPC2
15	rs2701513	35246479	A	1.4027	0.105	0.1327	0.5442	3.224	0.001306	NA
1	rs449616	227373636	A	1.29137	0.07933	0.1002	0.4112	3.223	0.001307	NA
2	rs918806	222580776	A	1.72306	0.1688	0.2133	0.8749	3.223	0.001307	NA
6	SNP6-138076484	138076484	G	1.98001	0.2119	0.2678	1.098	3.223	0.001307	NA
6	SNP6-138079572	138079572	G	1.98001	0.2119	0.2678	1.098	3.223	0.001307	NA
10	SNP10-43070150	43070150	A	0.776313	0.07856	-0.4072	-0.09926	-3.223	0.001307	NA
1	rs2282316	245942038	G	0.798756	0.06973	-0.3614	-0.08805	-3.223	0.00131	OR6F1
16	rs9932506	16068926	G	1.21373	0.06009	0.07588	0.3114	3.223	0.00131	ABCC1
7	rs2717954	37361898	C	0.809369	0.06564	-0.3402	-0.08287	-3.223	0.001311	ELMO1
8	rs10505616	135105105	G	0.809612	0.06552	-0.3396	-0.08273	-3.223	0.001311	NA
17	rs2322123	11894232	G	0.802519	0.06827	-0.3538	-0.08619	-3.222	0.001312	MAP2K4
4	rs1498040	126156706	G	0.82638	0.05918	-0.3067	-0.07468	-3.222	0.001314	NA
2	rs956745	152483634	T	1.22556	0.06315	0.07967	0.3272	3.222	0.001315	CACNB4
3	rs17724551	29495539	A	1.60047	0.146	0.1841	0.7564	3.221	0.001316	RBMS3
8	SNP8-128837336	128837336	C	1.26731	0.07354	0.09277	0.3811	3.221	0.001316	NA
10	rs533844	29477898	C	1.24359	0.06766	0.08536	0.3506	3.222	0.001316	NA
5	rs6882172	90612714	G	0.759268	0.0855	-0.443	-0.1078	-3.221	0.001317	NA
8	rs10087629	141694227	A	1.21191	0.05969	0.07526	0.3092	3.221	0.001318	AGO2
20	rs16997294	16114527	C	1.98219	0.2124	0.2678	1.101	3.221	0.001319	NA
7	rs17162075	140659392	G	0.740004	0.09351	-0.4844	-0.1179	-3.221	0.00132	TMEM178B
8	rs4897627	135107781	C	0.804125	0.0677	-0.3507	-0.08534	-3.221	0.00132	NA
10	SNP10-43038619	43038619	G	0.781453	0.07659	-0.3967	-0.09652	-3.22	0.001321	NA
16	rs8062398	26050287	A	0.82407	0.06007	-0.3112	-0.07571	-3.22	0.001322	HS3ST4
1	rs2011623	59132991	A	0.750437	0.08917	-0.4619	-0.1124	-3.22	0.001323	LINC01135
8	rs4876113	1574420	G	1.25408	0.07032	0.08858	0.3642	3.22	0.001324	DLGAP2
6	rs12530146	90465463	T	1.43634	0.1125	0.1416	0.5826	3.219	0.001326	MDN1
23	rs723833	21664667	T	0.80284	0.06821	-0.3533	-0.08589	-3.219	0.001326	SMPX
20	rs6039915	1040806	C	1.35067	0.09339	0.1176	0.4837	3.219	0.001327	PSMF1
20	rs6032877	1042698	T	1.35067	0.09339	0.1176	0.4837	3.219	0.001327	PSMF1
12	SNP12-119903923	119903923	C	0.458773	0.2421	-1.254	-0.3047	-3.219	0.001329	NA
12	rs2239079	2421079	A	0.821601	0.06107	-0.3162	-0.07684	-3.218	0.00133	CACNA1C
16	rs8049962	52851707	C	1.28969	0.07906	0.09949	0.4094	3.218	0.00133	NA
2	rs889904	118576941	C	0.824977	0.05979	-0.3096	-0.07523	-3.218	0.001331	INSIG2
9	rs7870781	109931315	C	1.22875	0.06401	0.08053	0.3314	3.218	0.001331	NA
10	rs7069837	4199856	T	0.808884	0.06591	-0.3413	-0.08292	-3.218	0.001331	NA
4	rs3775767	70760010	C	1.95131	0.2078	0.2613	1.076	3.218	0.001332	SULT1E1
13	rs9506904	22151313	T	1.58709	0.1435	0.1806	0.7432	3.218	0.001332	NA
19	rs4804149	11145028	C	0.806138	0.06696	-0.3467	-0.08423	-3.218	0.001332	KANK2
3	rs9837287	29501268	C	1.36288	0.09622	0.121	0.4982	3.218	0.001333	RBMS3
10	rs7090742	68045673	A	1.24508	0.06814	0.08566	0.3528	3.217	0.001336	CTNNA3
10	rs7090742	68045673	A	1.24508	0.06814	0.08566	0.3528	3.217	0.001336	snoU13
3	rs2872375	78378354	T	1.22851	0.06398	0.08039	0.3312	3.217	0.001338	NA
3	rs28450792	176207839	T	1.41255	0.1074	0.1349	0.5559	3.216	0.001339	NAALADL2
4	rs10026666	99770930	C	0.82267	0.06072	-0.3142	-0.07619	-3.215	0.001347	TSPAN5
2	rs4850966	101331545	T	0.796841	0.07064	-0.3655	-0.0886	-3.214	0.001349	CREG2
2	rs6726192	101331880	A	0.796841	0.07064	-0.3655	-0.0886	-3.214	0.001349	CREG2
2	rs6543032	101333778	C	0.796841	0.07064	-0.3655	-0.0886	-3.214	0.001349	CREG2
6	rs620611	113815512	C	0.742747	0.09253	-0.4787	-0.1161	-3.214	0.001349	NA
16	rs7186128	16865416	G	1.23355	0.0653	0.0819	0.3379	3.214	0.001349	NA
17	rs9303666	22969235	C	1.2848	0.07799	0.0978	0.4035	3.214	0.00135	KSR1
17	rs9303666	22969235	C	1.2848	0.07799	0.0978	0.4035	3.214	0.00135	ITM2BP1
23	rs5928239	33265504	G	1.33442	0.08978	0.1125	0.4645	3.214	0.001352	DMD
23	rs11095826	125769087	G	2.60361	0.2978	0.3733	1.541	3.214	0.001352	NA
14	rs17569795	25758530	A	0.823329	0.06051	-0.313	-0.07584	-3.213	0.001353	NA
7	rs13246656	41109232	T	0.812613	0.06457	-0.334	-0.08091	-3.213	0.001355	AC005022.1
21	rs2239566	36428636	C	1.37232	0.09853	0.1234	0.5096	3.213	0.001356	CBR3
21	rs2239566	36428636	C	1.37232	0.09853	0.1234	0.5096	3.213	0.001356	MEMO1P1
21	rs2239566	36428636	C	1.37232	0.09853	0.1234	0.5096	3.213	0.001356	RPS9P1
1	rs7539618	199317191	G	1.6143	0.1491	0.1867	0.7712	3.212	0.001361	CACNA1S
1	rs3853497	108458707	T	0.802118	0.06867	-0.3551	-0.08594	-3.211	0.001362	NA
5	rs7356635	104511320	T	0.795169	0.07139	-0.3691	-0.08931	-3.211	0.001364	NA
22	rs4819839	18100051	C	1.83492	0.189	0.2365	0.9775	3.211	0.001365	NA
23	rs1191947	67329162	G	0.686602	0.1171	-0.6056	-0.1464	-3.21	0.001369	OPHN1
1	rs785108	39925263	T	0.823329	0.06055	-0.313	-0.07567	-3.21	0.001371	HPCAL4
12	rs7136225	127446380	C	1.27647	0.07605	0.095	0.3931	3.209	0.001373	TMEM132C
12	rs7136225	127446380	C	1.27647	0.07605	0.095	0.3931	3.209	0.001373	snoU13
21	rs464074	39156072	A	0.825142	0.0599	-0.3096	-0.07478	-3.208	0.001377	NA
9	rs10810517	16016664	T	1.21082	0.05965	0.0744	0.3082	3.207	0.001381	CCDC171
6	rs351734	109582109	A	0.816523	0.06319	-0.3265	-0.07882	-3.207	0.001382	CEP57L1
8	rs1565153	77061157	G	1.21179	0.05991	0.07472	0.3096	3.207	0.001382	NA
19	rs2168632	16977245	C	1.21482	0.06068	0.07568	0.3135	3.207	0.001382	CPAMD8
11	rs7115284	3602703	T	1.34811	0.09314	0.1161	0.4812	3.207	0.001384	TRPC2
12	rs10784774	68024146	A	1.20732	0.05875	0.07324	0.3035	3.207	0.001385	LYZ
1	rs1033322	231467047	G	1.22165	0.06245	0.07781	0.3226	3.206	0.001388	PCNXL2
7	rs11763044	47448127	A	0.822752	0.06084	-0.3143	-0.07581	-3.206	0.001388	TNS3
12	rs10878967	68027136	T	1.20756	0.05883	0.0733	0.3039	3.206	0.001388	LYZ
5	rs7711545	104434851	A	0.806461	0.0671	-0.3466	-0.08359	-3.206	0.001389	NA
5	rs2637496	124771166	T	1.43491	0.1126	0.1403	0.5818	3.206	0.001389	NA
17	rs4243249	75597441	A	1.24732	0.06893	0.08586	0.3561	3.206	0.00139	TBC1D16
20	rs6072705	40433175	C	1.2457	0.06854	0.08538	0.3541	3.206	0.00139	PTPRT
1	rs778124	56378794	A	1.22189	0.06253	0.07788	0.323	3.205	0.001391	NA
8	rs7016279	119414770	G	2.44098	0.2784	0.3467	1.438	3.205	0.001391	SAMD12
8	rs7016279	119414770	G	2.44098	0.2784	0.3467	1.438	3.205	0.001391	AC023590.1
1	rs841158	245980389	T	0.779424	0.07776	-0.4016	-0.09681	-3.205	0.001393	NA
2	rs4663351	234642717	G	1.4658	0.1193	0.1485	0.6162	3.205	0.001393	SPP2
9	rs10512366	109889967	A	0.729132	0.09858	-0.5091	-0.1227	-3.205	0.001393	NA
8	rs11574306	31093890	A	1.28044	0.07714	0.096	0.3984	3.204	0.001396	WRN
8	rs4987034	31097238	G	1.28044	0.07714	0.096	0.3984	3.204	0.001396	WRN
1	rs7517197	245941138	A	0.799715	0.06974	-0.3602	-0.08676	-3.204	0.001398	OR6F1
6	rs1605582	87170060	G	1.30382	0.08281	0.103	0.4276	3.204	0.001398	NA
3	rs16831611	162113817	T	1.59616	0.146	0.1815	0.7537	3.203	0.0014	PPM1L
16	rs2967245	47688410	G	0.816442	0.06333	-0.327	-0.07873	-3.203	0.001401	NA
6	rs7744852	87167596	G	1.30226	0.08244	0.1025	0.4257	3.203	0.001402	NA
6	rs2505263	51210731	G	1.22324	0.06292	0.0782	0.3248	3.203	0.001403	NA
10	rs4897770	133429406	T	1.21276	0.06024	0.07485	0.311	3.202	0.001405	NA
5	rs4133347	152065767	C	1.59424	0.1457	0.1809	0.7519	3.202	0.001407	AC091969.1
3	rs4685194	14553166	G	1.22385	0.0631	0.07835	0.3257	3.202	0.001409	GRIP2
12	rs17801211	2417003	G	0.816278	0.06341	-0.3273	-0.07874	-3.202	0.001409	CACNA1C
4	rs11132268	169656265	A	1.36615	0.09745	0.121	0.503	3.201	0.00141	PALLD
4	rs11132268	169656265	A	1.36615	0.09745	0.121	0.503	3.201	0.00141	DDX60L
9	rs7863097	112888670	C	1.26529	0.07351	0.09123	0.3794	3.201	0.001412	NA
11	rs4937242	126945242	A	1.21167	0.05998	0.07443	0.3095	3.201	0.001412	NA
8	rs4909862	136041956	T	1.38431	0.1016	0.1261	0.5243	3.201	0.001413	NA
11	rs6578401	3601709	G	1.34757	0.09319	0.1156	0.4809	3.201	0.001414	TRPC2
5	rs472343	104493894	G	0.785292	0.07553	-0.3898	-0.09369	-3.2	0.001415	NA
12	rs4761530	92731425	G	0.827373	0.05922	-0.3056	-0.07346	-3.2	0.001416	CRADD
8	rs6558659	2337690	T	1.42219	0.1101	0.1365	0.568	3.2	0.001418	AC133633.2
17	rs2074890	15495286	A	1.54806	0.1366	0.1693	0.7046	3.2	0.001418	TRIM16
12	rs708887	118444995	T	0.824812	0.0602	-0.3106	-0.07462	-3.199	0.00142	CCDC60
7	rs13438255	155358596	A	0.826959	0.0594	-0.3065	-0.0736	-3.199	0.001422	AC104133.1
12	rs7969151	52445544	A	0.787887	0.07454	-0.3845	-0.09233	-3.199	0.001424	NA
12	rs11170681	52451280	C	0.787887	0.07454	-0.3845	-0.09233	-3.199	0.001424	NA
5	rs10066380	118681832	A	0.81996	0.06209	-0.3202	-0.07683	-3.197	0.00143	TNFAIP8
3	rs3348	171196836	G	0.781453	0.07715	-0.3979	-0.09544	-3.197	0.001431	SEC62
3	rs3911406	125021533	C	1.61931	0.1508	0.1865	0.7775	3.197	0.001433	MYLK
6	rs1478808	129547178	G	0.787887	0.07458	-0.3846	-0.09224	-3.197	0.001433	LAMA2
7	rs2299908	31104621	A	0.806783	0.06716	-0.3463	-0.08304	-3.196	0.001435	ADCYAP1R1
1	rs1343192	108415411	T	0.802037	0.06901	-0.3558	-0.08531	-3.196	0.001436	NA
4	rs9998384	133191767	C	1.20804	0.05913	0.07307	0.3048	3.196	0.001438	NA
6	rs16882470	19795481	A	1.43061	0.1121	0.1385	0.5778	3.196	0.001438	NA
10	rs829232	95740817	G	0.827621	0.05921	-0.3053	-0.07316	-3.195	0.001439	PLCE1
7	rs1464904	70695731	G	1.52211	0.1315	0.1624	0.6777	3.195	0.00144	WBSCR17
4	rs960168	82021697	T	1.6048	0.148	0.1828	0.7632	3.195	0.001442	C4orf22
10	rs2804479	33765835	G	1.36711	0.09788	0.1208	0.5045	3.194	0.001444	NA
3	rs7633390	75944386	T	1.26402	0.07336	0.09053	0.3781	3.194	0.001446	NA
21	rs197523	18259132	A	1.23097	0.06505	0.08027	0.3353	3.194	0.001447	CHODL
23	rs3092936	135563871	C	0.687771	0.1172	-0.6041	-0.1446	-3.194	0.001448	CD40LG
1	rs12134826	236195256	A	0.795726	0.07155	-0.3687	-0.08826	-3.193	0.001449	NA
1	rs4147595	163867839	G	0.798995	0.07027	-0.3621	-0.08665	-3.193	0.001451	MGST3
6	SNP6-138082232	138082232	A	2.09803	0.2321	0.2862	1.196	3.193	0.001451	NA
7	rs1450885	131532160	T	1.22055	0.06242	0.07694	0.3216	3.193	0.001453	PLXNA4
10	rs11199859	123009541	T	1.34541	0.09294	0.1145	0.4788	3.192	0.001456	NA
7	rs17319383	25534831	G	1.3704	0.09872	0.1216	0.5086	3.192	0.001457	NA
4	rs10020620	133191517	T	1.20792	0.0592	0.07288	0.305	3.191	0.001461	NA
12	rs17284925	85059470	C	0.816932	0.06337	-0.3264	-0.07802	-3.191	0.001461	MGAT4C
13	rs7991211	52506889	G	0.819468	0.0624	-0.3214	-0.07682	-3.191	0.001461	OLFM4
12	rs1384	68034101	C	1.20587	0.05865	0.0722	0.3021	3.191	0.001462	LYZ
17	rs4369716	2400658	T	1.44138	0.1146	0.141	0.5901	3.191	0.001462	NA
1	rs10925554	236238043	A	0.797718	0.07083	-0.3648	-0.08718	-3.191	0.001463	NA
11	rs12802362	44838573	A	1.23504	0.06616	0.08143	0.3408	3.191	0.001463	TSPAN18
15	rs16966903	72302359	T	1.23504	0.06617	0.08137	0.3408	3.19	0.001468	CCDC33
10	rs12355817	121828902	A	1.42832	0.1118	0.1374	0.5756	3.19	0.001469	NA
18	rs9966082	18386562	C	0.82878	0.05889	-0.3033	-0.07241	-3.189	0.001469	NA
13	rs11619733	86740796	A	0.824482	0.06052	-0.3116	-0.0744	-3.189	0.00147	NA
4	rs13147397	129866320	C	0.806622	0.06739	-0.347	-0.08284	-3.189	0.001471	NA
7	rs7806317	24047604	A	1.69164	0.1648	0.2026	0.8488	3.189	0.001471	NA
2	rs12328672	143772718	G	0.74067	0.09413	-0.4847	-0.1157	-3.189	0.001472	ARHGAP15
2	rs12328672	143772718	G	0.74067	0.09413	-0.4847	-0.1157	-3.189	0.001472	AC096558.1
23	rs4986552	42638935	G	0.773368	0.08059	-0.4149	-0.09903	-3.189	0.001473	NA
5	rs16872677	74967828	C	1.86563	0.1956	0.2403	1.007	3.188	0.001474	ANKDD1B
11	rs1946046	126175501	T	1.25295	0.07074	0.08689	0.3642	3.188	0.001475	KIRREL3
6	rs926559	151663185	C	1.21994	0.06236	0.07658	0.321	3.188	0.001477	AKAP12
6	rs926559	151663185	C	1.21994	0.06236	0.07658	0.321	3.188	0.001477	RNY4P20
10	rs17481499	8616727	T	1.28711	0.07918	0.09723	0.4076	3.188	0.001477	NA
14	rs11158250	58695733	G	1.28326	0.07823	0.09604	0.4027	3.188	0.001478	NA
16	rs11150249	78760470	G	1.21203	0.06034	0.07408	0.3106	3.188	0.001478	NA
23	rs6418743	21691798	C	0.801476	0.06944	-0.3574	-0.08521	-3.187	0.001481	NA
11	rs12577253	113015533	C	1.23837	0.0671	0.08233	0.3454	3.187	0.001482	NA
8	rs4735655	77053337	C	1.21337	0.06068	0.07443	0.3123	3.187	0.001484	NA
13	rs480910	21234739	A	0.823411	0.06098	-0.3138	-0.07478	-3.186	0.001485	NA
10	rs11258711	13974968	G	1.24995	0.07004	0.08586	0.3604	3.186	0.001487	FRMD4A
12	rs11067915	108623112	A	1.58265	0.1441	0.1766	0.7415	3.186	0.001488	NA
20	rs4811915	55756387	C	1.20961	0.05972	0.0732	0.3073	3.186	0.001488	NA
15	rs12441570	93127156	T	1.31443	0.08581	0.1052	0.4415	3.186	0.001489	NA
2	rs16829057	149089239	T	1.24471	0.06872	0.08419	0.3536	3.185	0.001491	NA
9	rs1887667	16023109	G	1.20961	0.05976	0.0732	0.3075	3.185	0.001492	CCDC171
21	rs881711	36429615	C	1.36944	0.09873	0.1209	0.508	3.185	0.001492	CBR3
21	rs881711	36429615	C	1.36944	0.09873	0.1209	0.508	3.185	0.001492	MEMO1P1
21	rs881711	36429615	C	1.36944	0.09873	0.1209	0.508	3.185	0.001492	RPS9P1
11	rs7943168	35438164	T	0.778957	0.07843	-0.4035	-0.09603	-3.184	0.001495	PAMR1
14	rs12894242	19785865	T	1.27341	0.07591	0.09293	0.3905	3.184	0.001496	OR11H4
1	rs2487104	236230436	A	1.20768	0.05926	0.07254	0.3048	3.184	0.001497	NA
3	rs6548964	68205094	G	1.60256	0.1481	0.1813	0.7619	3.184	0.001498	FAM19A1
7	rs17158276	29614602	C	1.32181	0.08764	0.1072	0.4508	3.184	0.001499	ZNRF2P2
4	rs13146109	133191363	C	1.2078	0.0593	0.07254	0.305	3.183	0.0015	NA
14	rs3811207	22044096	A	1.22777	0.06445	0.07885	0.3315	3.183	0.0015	TRAJ39
14	rs3811207	22044096	A	1.22777	0.06445	0.07885	0.3315	3.183	0.0015	TRAJ38
14	rs3811207	22044096	A	1.22777	0.06445	0.07885	0.3315	3.183	0.0015	TRAJ37
14	rs3811207	22044096	A	1.22777	0.06445	0.07885	0.3315	3.183	0.0015	TRAJ36
14	rs3811207	22044096	A	1.22777	0.06445	0.07885	0.3315	3.183	0.0015	TRAJ35
14	rs3811207	22044096	A	1.22777	0.06445	0.07885	0.3315	3.183	0.0015	TRAJ34
14	rs3811207	22044096	A	1.22777	0.06445	0.07885	0.3315	3.183	0.0015	TRAJ33
14	rs3811207	22044096	A	1.22777	0.06445	0.07885	0.3315	3.183	0.0015	TRAJ32
12	rs7489074	130471021	G	1.35785	0.0961	0.1176	0.4943	3.183	0.001501	NA
10	rs10466289	17404968	G	1.23504	0.06632	0.08109	0.3411	3.183	0.001503	ST8SIA6
1	rs6682410	232637308	A	1.28775	0.07946	0.09712	0.4086	3.182	0.001506	TARBP1
6	SNP6-138079103	138079103	C	1.97842	0.2144	0.262	1.102	3.182	0.001506	NA
9	rs320278	103886702	A	1.53511	0.1347	0.1646	0.6926	3.182	0.001506	NA
10	rs11599672	95742766	G	0.813752	0.06478	-0.3331	-0.07916	-3.182	0.001507	PLCE1
3	rs2362185	24478733	G	1.23084	0.06529	0.07976	0.3357	3.181	0.00151	THRB
13	rs873705	94660198	T	1.43534	0.1136	0.1388	0.5841	3.181	0.00151	ABCC4
13	rs873705	94660198	T	1.43534	0.1136	0.1388	0.5841	3.181	0.00151	snoU13
5	rs10055546	104409377	C	0.776313	0.0796	-0.4092	-0.0972	-3.181	0.001512	NA
6	rs2523898	31101512	A	0.824317	0.06075	-0.3123	-0.07417	-3.181	0.001513	MUC22
6	rs2523898	31101512	A	0.824317	0.06075	-0.3123	-0.07417	-3.181	0.001513	AL663093.2
6	rs2523898	31101512	A	0.824317	0.06075	-0.3123	-0.07417	-3.181	0.001513	AL805909.3
6	rs2523898	31101512	A	0.824317	0.06075	-0.3123	-0.07417	-3.181	0.001513	BX248321.1
16	rs4350575	26867478	C	1.23072	0.06526	0.07968	0.3355	3.181	0.001513	NA
8	rs10505385	122051212	A	0.715124	0.1054	-0.5419	-0.1287	-3.18	0.001515	NA
12	rs12309924	108624396	T	1.58107	0.144	0.1758	0.7404	3.18	0.001516	NA
12	rs12314346	108624483	G	1.58107	0.144	0.1758	0.7404	3.18	0.001516	NA
12	rs1420980	108624573	A	1.58107	0.144	0.1758	0.7404	3.18	0.001516	NA
12	rs1420746	108624772	C	1.58107	0.144	0.1758	0.7404	3.18	0.001516	NA
6	rs4437190	92882149	A	0.804849	0.06826	-0.3508	-0.08325	-3.18	0.00152	U3
12	rs2651364	32450960	T	2.27641	0.2587	0.3155	1.33	3.18	0.00152	FGD4
1	rs12747498	168706983	G	1.35161	0.09478	0.1155	0.4871	3.179	0.001522	NA
5	rs294148	104489057	C	0.7871	0.07532	-0.3871	-0.09183	-3.179	0.001522	NA
1	rs10915644	4827658	C	0.829361	0.05887	-0.3025	-0.07172	-3.178	0.001526	NA
6	rs3887007	148225587	T	1.21179	0.06043	0.07362	0.3105	3.178	0.001527	NA
7	rs387665	158678778	A	1.24197	0.0682	0.08308	0.3504	3.178	0.001527	NA
11	rs11026076	21392808	T	1.20877	0.05967	0.07269	0.3066	3.178	0.001527	NELL1
21	rs2831315	28283501	G	0.748189	0.09128	-0.469	-0.1112	-3.178	0.001527	AJ006995.3
22	rs11703071	25240095	A	1.44369	0.1156	0.1407	0.5938	3.177	0.001531	TFIP11
3	rs11719591	196048819	T	0.82961	0.05879	-0.302	-0.07157	-3.177	0.001532	NA
10	rs10763703	29625486	G	0.822588	0.06148	-0.3158	-0.07484	-3.177	0.001532	LYZL1
22	rs107140	38664873	G	0.827621	0.05956	-0.306	-0.0725	-3.177	0.001532	GRAP2
23	rs17271416	117412084	A	0.710703	0.1075	-0.5522	-0.1308	-3.177	0.001532	WDR44
9	rs2105317	15789343	T	1.20406	0.05845	0.07109	0.3002	3.176	0.001537	CCDC171
8	rs7839262	1367122	A	1.23232	0.06578	0.07998	0.3378	3.176	0.001539	NA
8	rs6998158	1367801	C	1.23232	0.06578	0.07998	0.3378	3.176	0.001539	NA
2	rs7588010	75327424	A	1.21058	0.06017	0.07314	0.309	3.176	0.00154	NA
16	rs10514536	80951778	T	1.39668	0.1052	0.1279	0.5404	3.176	0.00154	NA
17	rs1553072	8628576	A	1.20707	0.05925	0.07204	0.3043	3.176	0.00154	NA
8	rs1528624	13239354	G	0.827869	0.05948	-0.3054	-0.07229	-3.175	0.001542	DLC1
1	rs17348539	83370009	C	1.41609	0.1096	0.1332	0.5627	3.175	0.001543	NA
1	rs17422841	96399920	A	0.812532	0.06538	-0.3357	-0.07944	-3.175	0.001543	NA
6	rs2788197	701884	A	1.51361	0.1306	0.1587	0.6704	3.175	0.001543	NA
1	rs668630	20269261	A	0.697258	0.1136	-0.5833	-0.138	-3.175	0.001544	PLA2G5
10	rs7915431	43041487	G	0.818813	0.06297	-0.3234	-0.07651	-3.175	0.001544	RASGEF1A
6	SNP6-138122594	138122594	T	2.02628	0.2224	0.2702	1.142	3.175	0.001545	NA
6	SNP6-138155382	138155382	C	2.02628	0.2224	0.2702	1.142	3.175	0.001545	NA
9	rs10963691	18626286	T	0.722672	0.1023	-0.5254	-0.1243	-3.175	0.001545	ADAMTSL1
20	rs968746	9444426	C	0.787257	0.07533	-0.3868	-0.0915	-3.175	0.001546	LAMP5
2	rs7606868	67212017	C	2.3781	0.2729	0.3314	1.401	3.174	0.001547	AC078941.1
2	rs7606868	67212017	C	2.3781	0.2729	0.3314	1.401	3.174	0.001547	AC023115.2
2	rs7606868	67212017	C	2.3781	0.2729	0.3314	1.401	3.174	0.001547	AC023115.1
9	rs10123481	18455657	C	1.21313	0.06086	0.07389	0.3124	3.174	0.001548	NA
9	rs1929494	103276595	A	1.20478	0.05871	0.07128	0.3014	3.174	0.001548	TMEM246
12	rs9788289	17247154	C	1.25408	0.07134	0.08662	0.3663	3.174	0.001548	NA
8	rs6980953	1569246	T	1.25195	0.07082	0.08591	0.3635	3.173	0.001554	DLGAP2
10	rs4919104	99270159	T	1.27916	0.07758	0.09411	0.3982	3.173	0.001554	UBTD1
2	rs1656318	2850312	A	1.21689	0.06187	0.07501	0.3175	3.172	0.001558	AC011995.3
16	rs882718	83737178	C	1.21167	0.06052	0.07335	0.3106	3.172	0.001559	NA
10	rs2574804	78572460	G	1.21957	0.06258	0.07584	0.3211	3.172	0.00156	KCNMA1
7	rs17345341	17048506	G	0.777012	0.07956	-0.4083	-0.09641	-3.172	0.001561	NA
5	rs254437	141746135	C	0.811801	0.06574	-0.3373	-0.07963	-3.171	0.001563	AC005592.2
6	SNP6-138146173	138146173	A	2.02486	0.2225	0.2694	1.142	3.171	0.001565	NA
18	rs1586959	26875293	T	1.34407	0.09327	0.1129	0.4785	3.171	0.001565	DSC3
7	rs2951012	154606378	C	0.826794	0.05997	-0.3077	-0.07261	-3.171	0.001566	RN7SKP280
9	rs10756688	15650497	C	1.20623	0.05912	0.07158	0.3033	3.171	0.001566	CCDC171
2	rs6758317	233833690	T	1.27852	0.0775	0.09381	0.3976	3.17	0.001568	ATG16L1
22	SNP22-49059256	49059256	T	0.825059	0.06067	-0.3113	-0.07343	-3.17	0.001568	NA
1	rs1467809	43547024	G	1.21482	0.06138	0.07427	0.3149	3.17	0.00157	TIE1
2	rs17497636	170951007	A	1.27788	0.07737	0.09357	0.3969	3.169	0.001573	MYO3B
23	rs17300422	7781403	A	1.27379	0.07634	0.09234	0.3916	3.17	0.001573	NA
1	rs6427381	155720507	G	0.811963	0.06573	-0.3371	-0.07949	-3.169	0.001574	NA
9	rs7032571	93230494	G	1.28801	0.07985	0.09656	0.4096	3.169	0.001574	NFIL3
2	rs934565	2853024	A	1.21677	0.06191	0.07482	0.3175	3.169	0.001578	AC011995.3
6	rs9403450	143517554	A	1.30252	0.08344	0.1008	0.4279	3.168	0.001579	AIG1
7	rs898696	155365410	T	1.20816	0.0597	0.07212	0.3061	3.168	0.001581	NA
20	rs4815804	5298308	G	0.827621	0.05972	-0.3062	-0.07213	-3.168	0.001581	NA
4	rs7435410	89675242	G	1.25785	0.07242	0.08744	0.3713	3.167	0.001585	HERC3
14	rs178642	22926736	G	0.829776	0.05892	-0.3021	-0.07111	-3.167	0.001587	MYH6
14	rs178642	22926736	G	0.829776	0.05892	-0.3021	-0.07111	-3.167	0.001587	MIR208A
19	rs10423754	59296634	T	1.20695	0.0594	0.07167	0.3045	3.166	0.001589	OSCAR
19	rs10423754	59296634	T	1.20695	0.0594	0.07167	0.3045	3.166	0.001589	NDUFA3
7	rs17264966	36140033	T	1.30604	0.08434	0.1017	0.4323	3.166	0.001591	NA
12	rs7958854	44855714	G	1.30526	0.08416	0.1015	0.4314	3.166	0.001593	NA
5	rs7720476	15688087	T	1.23738	0.06728	0.08111	0.3449	3.165	0.001594	FBXL7
7	rs17164819	11585648	G	1.22581	0.06433	0.07754	0.3297	3.165	0.001596	THSD7A
14	rs6573038	55092545	T	0.80856	0.06717	-0.3442	-0.08089	-3.164	0.001601	KTN1
1	rs4951119	203045775	G	1.82504	0.1901	0.2289	0.9743	3.164	0.001602	NA
13	rs7319334	74995292	G	1.20913	0.06003	0.07228	0.3076	3.164	0.001602	COMMD6
3	rs9827734	66498039	G	1.2124	0.06089	0.07329	0.312	3.164	0.001604	SLC25A26
3	rs6767675	26248673	A	2.00591	0.22	0.2648	1.127	3.163	0.001605	NA
3	rs7633522	26261990	C	2.00591	0.22	0.2648	1.127	3.163	0.001605	NA
7	rs214865	110550799	C	1.82485	0.1901	0.2289	0.9742	3.164	0.001605	LRRN3
7	rs214865	110550799	C	1.82485	0.1901	0.2289	0.9742	3.164	0.001605	IMMP2L
7	rs214860	110558919	T	1.82485	0.1901	0.2289	0.9742	3.164	0.001605	IMMP2L
13	rs9581910	27248438	T	1.2497	0.07046	0.08476	0.361	3.163	0.001608	NA
21	rs2836021	38139278	C	1.29201	0.08101	0.09746	0.415	3.163	0.001608	KCNJ6
11	rs7950226	13274715	A	0.827704	0.05982	-0.3064	-0.07188	-3.162	0.001616	ARNTL
2	rs13018366	67865341	C	0.660803	0.131	-0.6711	-0.1574	-3.161	0.001617	NA
3	rs11921520	14543075	A	0.784585	0.07675	-0.393	-0.09215	-3.161	0.001621	GRIP2
15	rs12441398	93126492	G	1.31128	0.08576	0.103	0.4391	3.161	0.001621	NA
17	rs12938160	61523854	C	1.20913	0.06011	0.07212	0.3077	3.16	0.001625	CEP112
5	rs10512806	42874313	A	1.37906	0.1017	0.122	0.5209	3.159	0.001627	SEPP1
4	rs2980091	4309788	C	0.825554	0.06069	-0.3107	-0.07279	-3.159	0.001628	NA
16	rs3104836	83739588	A	1.20575	0.05922	0.07103	0.3032	3.159	0.001628	NA
9	rs13299891	36284118	T	1.31456	0.08657	0.1038	0.4432	3.159	0.001629	CLTA
9	rs4744726	70673848	G	1.20262	0.05841	0.07004	0.299	3.159	0.001629	PIP5K1B
3	rs2116693	109244101	T	1.21046	0.06047	0.0725	0.3095	3.159	0.001631	CD47
4	rs12233817	124894714	A	0.507885	0.2145	-1.098	-0.2571	-3.159	0.001631	LINC01091
12	rs3497	44865655	A	0.78836	0.07528	-0.3854	-0.09026	-3.159	0.001631	SLC38A1
3	rs1225062	133118249	C	1.24135	0.06845	0.08204	0.3504	3.158	0.001633	CPNE4
5	rs13354102	79170909	G	1.23084	0.06575	0.0788	0.3365	3.158	0.001633	NA
9	rs10992765	95310775	A	0.750137	0.09104	-0.466	-0.1091	-3.158	0.001634	FAM120A
17	rs1455529	36845654	G	0.737345	0.09651	-0.4939	-0.1156	-3.158	0.001637	KRT38
17	rs4796640	36851128	G	0.737345	0.09651	-0.4939	-0.1156	-3.158	0.001637	KRT38
1	rs4147597	163869076	G	0.806138	0.06826	-0.3493	-0.08169	-3.157	0.001643	MGST3
2	rs17011008	75374964	C	1.49601	0.1276	0.1527	0.6529	3.156	0.001644	NA
9	rs7027203	95602384	C	1.21653	0.06209	0.07429	0.3177	3.156	0.001645	NA
9	rs7854075	95611032	A	1.21653	0.06209	0.07429	0.3177	3.156	0.001645	NA
10	rs12264655	94941788	G	0.827207	0.06011	-0.3075	-0.07191	-3.156	0.001645	NA
18	rs11662763	5847091	T	0.758054	0.08775	-0.4489	-0.105	-3.156	0.001645	NA
20	rs3789332	6018440	G	0.816768	0.06414	-0.3281	-0.07673	-3.156	0.001645	FERMT1
5	rs10512677	2664996	G	0.753671	0.0896	-0.4584	-0.1072	-3.156	0.001646	NA
10	rs1934358	10004714	C	1.26782	0.07519	0.08993	0.3847	3.156	0.001646	NA
6	rs13198106	148235622	T	1.21167	0.06083	0.07275	0.3112	3.156	0.001647	NA
16	rs1559427	80677171	G	0.825472	0.06078	-0.311	-0.07269	-3.156	0.001647	HSD17B2
22	rs5995096	34099966	A	1.48097	0.1244	0.1488	0.6366	3.156	0.001649	NA
1	rs285480	163670527	G	0.798037	0.07148	-0.3657	-0.08545	-3.155	0.00165	RXRG
22	rs5752479	25803772	T	1.2203	0.06309	0.07542	0.3227	3.155	0.00165	NA
1	rs9435858	227407375	C	0.825142	0.06093	-0.3117	-0.07281	-3.155	0.001653	NA
10	rs3932533	3915728	A	0.813833	0.06528	-0.3339	-0.078	-3.155	0.001653	NA
7	rs17619605	89395821	T	1.28197	0.07873	0.09406	0.4027	3.155	0.001654	NA
5	SNP5-79060535	79060535	G	0.722672	0.103	-0.5266	-0.123	-3.154	0.001655	NA
5	rs1366271	79061390	A	0.722672	0.103	-0.5266	-0.123	-3.154	0.001655	CMYA5
5	SNP5-79062116	79062116	A	0.722672	0.103	-0.5266	-0.123	-3.154	0.001655	NA
5	SNP5-79062295	79062295	C	0.722672	0.103	-0.5266	-0.123	-3.154	0.001655	NA
5	rs1428223	79065044	A	0.722672	0.103	-0.5266	-0.123	-3.154	0.001655	CMYA5
5	rs1428224	79065139	G	0.722672	0.103	-0.5266	-0.123	-3.154	0.001655	CMYA5
5	rs1428225	79065505	G	0.722672	0.103	-0.5266	-0.123	-3.154	0.001655	CMYA5
5	rs16877151	79066102	G	0.722672	0.103	-0.5266	-0.123	-3.154	0.001655	CMYA5
5	rs6859595	79067128	C	0.722672	0.103	-0.5266	-0.123	-3.154	0.001655	CMYA5
3	rs6549786	75896164	C	1.26162	0.07368	0.08799	0.3768	3.154	0.001657	ZNF717
1	rs7520101	14219216	A	0.780672	0.07849	-0.4014	-0.09371	-3.154	0.001658	NA
10	rs17596680	56340974	A	1.24645	0.06985	0.08336	0.3572	3.153	0.001661	PCDH15
10	rs10997480	68434193	G	0.821766	0.06223	-0.3182	-0.07428	-3.154	0.001661	LRRTM3
10	rs10997480	68434193	G	0.821766	0.06223	-0.3182	-0.07428	-3.154	0.001661	CTNNA3
15	rs9806222	66671258	A	1.20695	0.05965	0.07119	0.305	3.154	0.001661	CORO2B
18	rs1719933	5570911	C	1.2019	0.05833	0.06961	0.2983	3.153	0.001662	SNORD112
18	rs1719933	5570911	C	1.2019	0.05833	0.06961	0.2983	3.153	0.001662	EPB41L3
9	rs10121175	2000761	A	1.91248	0.2056	0.2453	1.051	3.153	0.001663	SMARCA2
15	rs2939847	88419871	T	0.826463	0.06045	-0.3091	-0.07212	-3.153	0.001663	ZNF710
17	rs7223417	5771764	C	0.807914	0.06765	-0.3458	-0.08067	-3.153	0.001666	WSCD1
1	rs1338128	81150880	A	1.20683	0.05965	0.07113	0.305	3.152	0.001667	NA
2	rs10865241	49551123	G	0.833018	0.05796	-0.2963	-0.06911	-3.152	0.001668	NA
5	rs6893869	79063361	C	0.722094	0.1033	-0.528	-0.1231	-3.152	0.001669	CMYA5
2	rs10490274	205465138	T	1.46521	0.1212	0.1444	0.6196	3.151	0.001672	PARD3B
20	rs6088037	30967104	T	0.829361	0.05936	-0.3034	-0.07072	-3.151	0.001673	EFCAB8
8	rs2627283	2768684	C	0.754953	0.08921	-0.456	-0.1063	-3.151	0.001674	NA
14	rs11627878	87863867	A	1.22128	0.06345	0.07556	0.3243	3.151	0.001675	KCNK10
9	rs640278	110201676	A	1.20478	0.05915	0.07042	0.3023	3.151	0.001677	NA
6	rs2788235	688488	C	1.50456	0.1297	0.1543	0.6627	3.15	0.001679	NA
12	rs1669923	41158372	A	2.10728	0.2366	0.2816	1.209	3.15	0.001679	PRICKLE1
1	rs10915645	4828047	G	0.828698	0.05965	-0.3048	-0.07099	-3.15	0.00168	NA
8	rs6470602	129168685	G	0.826215	0.06059	-0.3096	-0.0721	-3.15	0.00168	PVT1
15	rs7175011	53114731	A	1.20925	0.06031	0.07176	0.3082	3.15	0.001681	NA
5	rs1366270	79061073	G	0.722889	0.1031	-0.5265	-0.1226	-3.149	0.001685	CMYA5
2	rs272110	131262790	C	1.42732	0.113	0.1344	0.5773	3.149	0.001687	NA
1	rs9787160	202015893	G	1.21143	0.06092	0.07241	0.3112	3.149	0.001689	LAX1
2	rs7586601	27438170	G	0.828366	0.05981	-0.3055	-0.07109	-3.148	0.001689	GTF3C2
2	rs7586601	27438170	G	0.828366	0.05981	-0.3055	-0.07109	-3.148	0.001689	EIF2B4
2	rs7586601	27438170	G	0.828366	0.05981	-0.3055	-0.07109	-3.148	0.001689	AC074117.10
2	rs13015314	20566624	G	1.23491	0.06702	0.07965	0.3424	3.148	0.00169	AC012065.4
17	GA032273	27252769	A	1.26428	0.07447	0.0885	0.3804	3.148	0.00169	NA
17	rs2074101	27252769	A	1.26428	0.07447	0.0885	0.3804	3.148	0.00169	UTP6
10	rs6602325	8623811	G	1.24408	0.06936	0.08241	0.3543	3.148	0.001691	NA
23	rs10283986	49717850	C	1.30879	0.08547	0.1015	0.4366	3.148	0.001691	CLCN5
10	rs2503853	43070266	T	0.781844	0.07818	-0.3993	-0.09288	-3.148	0.001692	RASGEF1A
5	rs7734525	7563019	T	1.70148	0.1688	0.2006	0.8624	3.148	0.001693	ADCY2
8	rs1948098	32304474	C	0.817749	0.06393	-0.3266	-0.07593	-3.148	0.001694	NRG1
19	rs2289494	49878805	G	0.804367	0.06915	-0.3532	-0.08212	-3.147	0.001695	CEACAM19
9	rs10756734	16016444	C	1.20732	0.05986	0.07107	0.3057	3.147	0.001696	CCDC171
1	rs1106287	113043645	G	1.25873	0.07311	0.08678	0.3734	3.147	0.001698	RHOC
1	rs1106287	113043645	G	1.25873	0.07311	0.08678	0.3734	3.147	0.001698	MOV10
1	rs3120047	43536671	G	1.21216	0.06114	0.07257	0.3122	3.147	0.001699	TIE1
4	rs10516279	14160683	A	2.11933	0.2387	0.2832	1.219	3.147	0.0017	LINC00504
6	rs3778253	2903547	A	1.28095	0.07868	0.09337	0.4018	3.147	0.0017	SERPINB6
6	rs1879	64339528	T	1.58677	0.1467	0.1741	0.7494	3.147	0.0017	PTP4A1
1	rs6685883	245997942	T	0.765214	0.08505	-0.4343	-0.1009	-3.146	0.001702	NA
2	rs13012579	23237330	T	0.820206	0.063	-0.3217	-0.07473	-3.146	0.001702	AC016768.1
10	rs821929	108429093	A	1.47536	0.1236	0.1466	0.6312	3.146	0.001702	SORCS1
13	rs7996850	34387094	G	1.26541	0.07481	0.08873	0.382	3.146	0.001703	NA
3	rs7433098	146298196	T	1.34945	0.09526	0.113	0.4864	3.146	0.001705	NA
10	rs1556897	82019052	C	1.21179	0.06109	0.07242	0.3119	3.146	0.001706	MAT1A
2	rs6761025	6350624	A	0.794613	0.07309	-0.3731	-0.08663	-3.145	0.001707	NA
9	rs2417361	104174962	A	1.20889	0.0603	0.07148	0.3079	3.145	0.001707	NA
14	rs3109610	80857234	T	1.40818	0.1088	0.129	0.5556	3.145	0.001707	STON2
2	rs11685896	105604875	G	0.763379	0.08583	-0.4382	-0.1017	-3.145	0.001708	NA
19	rs12976826	19590194	T	1.53926	0.1371	0.1625	0.7001	3.145	0.00171	PBX4
16	rs9788807	80675563	C	0.825885	0.06084	-0.3106	-0.07207	-3.145	0.001711	HSD17B2
8	rs897275	2784217	A	1.20937	0.06045	0.07161	0.3086	3.145	0.001712	CSMD1
9	rs4333664	6546948	T	0.826215	0.06072	-0.3099	-0.07186	-3.143	0.001718	GLDC
7	rs10239942	11570709	C	0.830191	0.05921	-0.3021	-0.07006	-3.143	0.001719	THSD7A
4	rs6855101	14392521	A	1.59185	0.1479	0.175	0.7549	3.143	0.001721	LINC00504
6	rs1009742	80456157	A	0.803	0.0698	-0.3562	-0.08257	-3.143	0.001721	SH3BGRL2
4	rs11945288	4592650	A	0.605258	0.1598	-0.8152	-0.189	-3.143	0.001722	STX18
11	rs10893721	126952100	A	1.20816	0.06016	0.07116	0.307	3.143	0.001722	NA
13	rs8001909	22865690	A	1.22593	0.06482	0.07665	0.3307	3.143	0.001723	SACS
1	rs6656310	10925075	C	0.802519	0.07001	-0.3572	-0.08279	-3.142	0.001724	C1orf127
1	rs3768046	43539013	A	1.21119	0.06096	0.07208	0.311	3.142	0.001724	TIE1
5	rs515853	21620993	C	1.2482	0.07058	0.0834	0.3601	3.142	0.001728	GUSBP1
5	rs4865908	54351785	C	0.792391	0.07408	-0.3779	-0.08753	-3.141	0.001729	GZMK
5	rs4865908	54351785	C	0.792391	0.07408	-0.3779	-0.08753	-3.141	0.001729	ESM1
3	rs9875303	177611009	C	1.20877	0.06035	0.0713	0.3079	3.141	0.00173	NA
5	rs6556889	95204710	T	1.36411	0.09885	0.1168	0.5042	3.141	0.00173	AC008592.4
16	rs9936193	83689594	A	1.78122	0.1838	0.2171	0.9375	3.141	0.001731	KIAA0513
16	rs9936193	83689594	A	1.78122	0.1838	0.2171	0.9375	3.141	0.001731	FAM92B
11	rs11224350	100019090	A	1.46185	0.1209	0.1427	0.6166	3.14	0.001737	RN7SL222P
14	rs10151272	23534430	A	1.37273	0.1009	0.1191	0.5146	3.14	0.001738	DHRS4L2
1	rs7513950	163493176	C	1.41072	0.1096	0.1293	0.559	3.14	0.001739	LMX1A
14	rs3783753	61080112	G	0.689768	0.1183	-0.6033	-0.1396	-3.14	0.001739	PRKCH
3	rs10511418	125014736	T	1.62206	0.1541	0.1817	0.7856	3.14	0.00174	MYLK
3	rs10511418	125014736	T	1.62206	0.1541	0.1817	0.7856	3.14	0.00174	SNORA5
7	rs1728537	29657183	C	1.26541	0.07498	0.08844	0.3824	3.139	0.001742	DPY19L2P3
7	rs1728537	29657183	C	1.26541	0.07498	0.08844	0.3824	3.139	0.001742	ZNRF2P2
10	rs821957	108446316	T	1.49153	0.1274	0.1502	0.6494	3.139	0.001742	SORCS1
10	rs1252034	108463385	A	1.49153	0.1274	0.1502	0.6494	3.139	0.001742	SORCS1
8	rs4909356	138289997	A	1.26947	0.076	0.08962	0.3875	3.139	0.001743	NA
7	rs4724548	47187534	T	1.29875	0.08327	0.09818	0.4246	3.139	0.001744	NA
7	rs13438086	133454972	G	1.61769	0.1532	0.1807	0.7813	3.139	0.001744	NA
5	rs1428877	104537753	T	0.809531	0.0673	-0.3432	-0.07934	-3.139	0.001745	NA
9	rs4361831	85127457	A	1.2537	0.07205	0.08492	0.3673	3.139	0.001747	FRMD3
17	rs6502907	5941252	A	0.794534	0.07327	-0.3736	-0.08635	-3.139	0.001747	WSCD1
7	rs1346364	124717993	C	0.756313	0.08901	-0.4538	-0.1049	-3.138	0.001748	NA
10	rs7088326	90718761	A	1.21191	0.06124	0.07216	0.3122	3.138	0.001748	STAMBPL1
10	rs7088326	90718761	A	1.21191	0.06124	0.07216	0.3122	3.138	0.001748	ACTA2
20	rs13042903	4928952	A	0.8244	0.06153	-0.3137	-0.0725	-3.138	0.001748	SLC23A2
8	rs7001653	141690220	A	1.20539	0.05954	0.07014	0.3035	3.138	0.00175	AGO2
11	rs4936044	127655249	C	0.82961	0.05953	-0.3035	-0.07013	-3.138	0.00175	NA
7	rs10267099	87116696	G	1.25132	0.07146	0.08417	0.3643	3.138	0.001751	ABCB1
7	rs10267099	87116696	G	1.25132	0.07146	0.08417	0.3643	3.138	0.001751	RUNDC3B
19	rs814530	45708412	T	1.2203	0.06346	0.07474	0.3235	3.138	0.001752	SPTBN4
23	rs17330906	135548466	T	0.691287	0.1177	-0.5998	-0.1386	-3.138	0.001752	LINC00892
23	rs3092946	135557269	A	0.691287	0.1177	-0.5998	-0.1386	-3.138	0.001752	CD40LG
3	rs11720551	188173985	C	0.828118	0.0601	-0.3063	-0.07076	-3.137	0.001754	ST6GAL1
9	SNP9-32490832	32490832	T	1.92996	0.2096	0.2467	1.068	3.137	0.001757	NA
12	rs11564110	39113846	T	0.743862	0.09435	-0.4808	-0.111	-3.136	0.001759	MUC19
2	rs11674847	12840374	T	1.2457	0.07006	0.08242	0.3571	3.136	0.00176	NA
10	rs7074426	26940234	C	1.45499	0.1196	0.1406	0.6093	3.136	0.001761	NA
14	rs4899951	87887099	A	1.2225	0.06406	0.07533	0.3264	3.136	0.001762	NA
5	rs2278239	79069062	C	0.723612	0.1032	-0.5257	-0.1213	-3.136	0.001765	CMYA5
8	rs16905081	135206238	G	1.50095	0.1295	0.1523	0.66	3.135	0.001765	NA
3	rs6762399	180545401	C	1.20998	0.0608	0.07146	0.3098	3.135	0.001766	MFN1
9	rs1571272	120021201	G	0.826628	0.06073	-0.3094	-0.07136	-3.135	0.001768	NA
19	rs2304129	19607214	G	1.53726	0.1372	0.1611	0.6988	3.135	0.001769	GMIP
2	rs7578998	75394861	T	1.49586	0.1285	0.1509	0.6544	3.134	0.001771	NA
3	rs13067383	61332457	T	1.25207	0.07171	0.08423	0.3653	3.135	0.001771	NA
7	rs6975435	3170540	A	0.774607	0.08149	-0.4151	-0.09568	-3.134	0.001774	AC091801.1
17	rs8079471	27242430	C	1.26327	0.07456	0.08754	0.3798	3.134	0.001774	UTP6
19	rs4801373	61931197	G	1.51316	0.1322	0.1552	0.6732	3.134	0.001774	AC006115.3
3	rs7629791	129701100	A	0.828201	0.06015	-0.3064	-0.0706	-3.134	0.001775	NA
9	rs17087151	86168158	G	1.87949	0.2013	0.2363	1.026	3.134	0.001775	NA
9	rs17087152	86168212	T	1.87949	0.2013	0.2363	1.026	3.134	0.001775	NA
3	rs7613684	106717176	G	1.20683	0.05998	0.0704	0.3055	3.134	0.001776	ALCAM
10	rs821925	108432009	G	1.49078	0.1274	0.1495	0.649	3.134	0.001776	SORCS1
2	rs1991542	83454796	C	1.44023	0.1164	0.1366	0.593	3.134	0.001777	NA
10	rs2184352	121762442	C	1.385	0.1039	0.122	0.5293	3.134	0.001777	NA
16	rs7191153	24982086	A	0.736681	0.09752	-0.4967	-0.1144	-3.133	0.001777	NA
16	rs1114211	76529409	T	1.26226	0.07434	0.08723	0.3786	3.133	0.001778	VAT1L
1	rs17020971	108456811	A	0.808318	0.06792	-0.3459	-0.07965	-3.133	0.001782	NA
1	rs1277223	109174251	A	1.20707	0.06006	0.07043	0.3059	3.133	0.001782	AKNAD1
3	rs360757	13079266	T	1.21458	0.06205	0.07276	0.316	3.133	0.001782	IQSEC1
3	rs360877	13080701	A	1.21458	0.06205	0.07276	0.316	3.133	0.001782	IQSEC1
6	rs7452676	37732425	C	1.21046	0.06097	0.0715	0.3105	3.133	0.001782	MDGA1
15	rs4076997	75812523	G	1.38417	0.1038	0.1217	0.5284	3.132	0.001783	LINGO1
2	rs3791890	218529831	G	1.41538	0.1109	0.13	0.5649	3.132	0.001787	TNS1
6	rs9465981	21282590	A	0.718852	0.1054	-0.5366	-0.1235	-3.132	0.001787	CDKAL1
7	rs1859478	49583814	A	1.24496	0.06996	0.08197	0.3562	3.132	0.001787	NA
11	rs11224348	100018326	T	1.45995	0.1208	0.1416	0.6152	3.132	0.001787	RN7SL222P
14	rs3850389	87857231	A	1.73325	0.1756	0.2058	0.8942	3.132	0.001787	KCNK10
2	rs11680713	105600535	C	0.746918	0.09318	-0.4744	-0.1092	-3.132	0.001788	NA
19	rs4808209	19651159	C	1.63166	0.1563	0.1832	0.796	3.132	0.001788	ZNF101
19	rs254259	59298217	T	1.20466	0.05947	0.06968	0.3028	3.132	0.001788	OSCAR
19	rs254259	59298217	T	1.20466	0.05947	0.06968	0.3028	3.132	0.001788	NDUFA3
19	rs254259	59298217	T	1.20466	0.05947	0.06968	0.3028	3.132	0.001788	TFPT
6	rs7759759	127352990	T	2.53654	0.2973	0.3482	1.513	3.131	0.00179	NA
1	rs45578847	1159348	A	1.86582	0.1992	0.2333	1.014	3.131	0.001792	SDF4
1	rs45578847	1159348	A	1.86582	0.1992	0.2333	1.014	3.131	0.001792	B3GALT6
12	rs1112925	127421487	G	1.37589	0.1019	0.1194	0.5189	3.131	0.001792	TMEM132C
3	rs9882193	114832141	C	1.21969	0.06342	0.07425	0.3229	3.131	0.001794	SIDT1
3	rs9882193	114832141	C	1.21969	0.06342	0.07425	0.3229	3.131	0.001794	RN7SL767P
5	rs17752592	174575546	C	1.20599	0.05982	0.07002	0.3045	3.131	0.001794	NA
22	rs713706	25773484	C	0.823905	0.06187	-0.315	-0.07244	-3.131	0.001794	NA
17	rs12451026	62164024	T	0.815462	0.06518	-0.3318	-0.07625	-3.13	0.001799	PRKCA
5	rs156473	8776607	G	1.26339	0.07471	0.0874	0.3803	3.13	0.0018	NA
11	rs722345	127654275	A	0.829776	0.05963	-0.3035	-0.06974	-3.13	0.001801	NA
5	rs248589	141064504	T	1.35622	0.09737	0.1139	0.4955	3.129	0.001802	NA
6	rs4252199	161094923	T	1.91631	0.2078	0.243	1.058	3.129	0.001802	PLG
3	rs1463332	177816921	C	1.20683	0.0601	0.07025	0.3058	3.129	0.001804	NA
14	rs2887399	95250448	T	1.25295	0.07207	0.08421	0.3667	3.128	0.001807	TCL1A
7	rs10274609	32172848	C	1.35948	0.09816	0.1147	0.4995	3.128	0.001808	PDE1C
4	rs10805240	22784205	C	1.35121	0.09623	0.1124	0.4896	3.128	0.001809	NA
17	rs12944004	61595639	C	1.25458	0.0725	0.08468	0.3689	3.128	0.00181	CEP112
2	rs12997448	20568095	T	1.23405	0.06723	0.07851	0.342	3.128	0.001811	AC012065.4
9	rs1879069	111031521	T	1.21349	0.06186	0.07225	0.3148	3.128	0.001811	EPB41L4B
5	rs1411589	26192061	T	0.828118	0.06031	-0.3068	-0.0704	-3.127	0.001814	NA
19	rs17273120	58758792	T	0.821683	0.06279	-0.3194	-0.0733	-3.127	0.001814	ZNF331
12	SNP12-119918685	119918685	T	0.479314	0.2351	-1.196	-0.2745	-3.127	0.001815	NA
1	rs11588830	18187208	T	0.814403	0.06568	-0.3341	-0.07662	-3.127	0.001818	NA
23	rs5970671	22916664	T	1.29111	0.08172	0.09535	0.4157	3.127	0.001818	NA
1	rs12076949	58545874	G	0.82572	0.06126	-0.3116	-0.07147	-3.127	0.001819	DAB1
2	rs7602707	142038178	G	0.802599	0.07033	-0.3577	-0.08203	-3.126	0.00182	LRP1B
2	rs13017967	75314685	A	1.2158	0.0625	0.07289	0.3179	3.126	0.001821	NA
11	rs10750340	126177014	A	1.2477	0.07079	0.08255	0.3601	3.126	0.001822	KIRREL3
16	rs12926685	13917320	C	1.21385	0.06199	0.07228	0.3153	3.126	0.001823	ERCC4
17	rs8075029	13336575	T	0.721877	0.1043	-0.5303	-0.1216	-3.126	0.001823	HS3ST3A1
7	rs1530074	47192704	T	1.30096	0.08418	0.09814	0.4281	3.126	0.001824	NA
7	rs10274271	94117082	C	1.29512	0.08273	0.09644	0.4207	3.126	0.001824	SGCE
13	rs97509	29582476	A	0.797718	0.07232	-0.3678	-0.0843	-3.126	0.001824	LINC00365
5	rs2546194	95219068	G	1.23949	0.06872	0.08006	0.3494	3.125	0.001828	C5orf27
5	rs2546194	95219068	G	1.23949	0.06872	0.08006	0.3494	3.125	0.001828	AC008592.5
5	rs2546194	95219068	G	1.23949	0.06872	0.08006	0.3494	3.125	0.001828	AC008592.4
20	rs2225265	6989513	T	1.21568	0.06249	0.0728	0.3178	3.125	0.001829	NA
2	rs13008323	29101550	C	1.22691	0.06545	0.0762	0.3328	3.124	0.001833	FAM179A
5	rs844335	14966369	T	0.830191	0.05956	-0.3028	-0.06935	-3.124	0.001833	AC016575.1
12	rs11106802	91937003	T	1.30447	0.08507	0.09904	0.4325	3.124	0.001834	Y_RNA
19	rs16994684	19578451	C	1.53265	0.1367	0.1591	0.6949	3.124	0.001834	PBX4
19	rs16994684	19578451	C	1.53265	0.1367	0.1591	0.6949	3.124	0.001834	AC002306.1
1	rs2786022	232960075	G	1.34986	0.09603	0.1118	0.4882	3.124	0.001835	NA
7	rs6945303	95867013	G	1.38555	0.1044	0.1215	0.5306	3.124	0.001835	NA
2	rs4832432	18418247	G	1.31969	0.08879	0.1033	0.4514	3.124	0.001837	NA
12	rs7313291	127441524	T	1.2729	0.07724	0.08987	0.3927	3.123	0.001838	TMEM132C
17	rs3889477	62153912	A	0.827869	0.0605	-0.3075	-0.07037	-3.123	0.001839	PRKCA
23	rs5945801	102838308	A	1.27762	0.07843	0.09124	0.3987	3.123	0.001839	NA
19	rs12976582	19640706	C	1.62954	0.1563	0.1819	0.7947	3.123	0.00184	ZNF101
4	rs452493	108185948	G	0.826876	0.06088	-0.3094	-0.0708	-3.123	0.001841	DKK2
10	rs11014059	24693591	T	0.827952	0.06045	-0.3073	-0.07028	-3.123	0.001844	KIAA1217
6	rs192655	90574999	G	1.38486	0.1043	0.1212	0.5299	3.122	0.001846	MDN1
8	rs1990126	1471917	A	1.22275	0.06441	0.07485	0.3273	3.122	0.001847	DLGAP2
9	rs1329725	18420609	G	0.818976	0.06395	-0.325	-0.0743	-3.122	0.001848	NA
4	rs12512644	126215810	A	0.822423	0.06263	-0.3183	-0.07276	-3.122	0.001849	NA
20	rs4815759	4927886	A	0.825307	0.0615	-0.3125	-0.07145	-3.122	0.001849	SLC23A2
7	rs1530071	47192067	C	1.30109	0.08431	0.09791	0.4284	3.121	0.001851	NA
4	rs7665648	167762433	C	1.9238	0.2096	0.2434	1.065	3.121	0.001852	NA
6	rs6756	139155856	T	1.24807	0.07101	0.08246	0.3608	3.121	0.001852	CCDC28A
6	rs6756	139155856	T	1.24807	0.07101	0.08246	0.3608	3.121	0.001852	ECT2L
2	rs896020	23266446	G	1.46829	0.1231	0.1429	0.6253	3.121	0.001853	AC016768.1
1	rs4245719	201861769	A	1.22691	0.06554	0.07608	0.333	3.121	0.001854	ATP2B4
1	rs1148606	187656039	C	1.20623	0.0601	0.06974	0.3053	3.12	0.001857	NA
3	rs1017913	106721305	G	1.22189	0.06423	0.07454	0.3263	3.12	0.001857	ALCAM
17	rs2127998	14199626	C	1.2049	0.05976	0.06931	0.3036	3.12	0.001861	NA
12	rs11175027	38750776	T	0.745053	0.09435	-0.4792	-0.1094	-3.119	0.001865	SLC2A13
12	rs11175027	38750776	T	0.745053	0.09435	-0.4792	-0.1094	-3.119	0.001865	RPL30P13
1	rs16861371	181882886	G	1.7484	0.1792	0.2075	0.9098	3.118	0.00187	RGL1
1	rs16861371	181882886	G	1.7484	0.1792	0.2075	0.9098	3.118	0.00187	APOBEC4
6	rs1002985	32960426	T	2.02182	0.2258	0.2615	1.146	3.118	0.00187	PPP1R2P1
6	rs881858	43914587	G	1.22104	0.06405	0.07418	0.3252	3.118	0.001871	NA
3	rs7640056	46624704	C	0.784742	0.07776	-0.3948	-0.09004	-3.118	0.001872	TDGF1
3	rs6789656	104860197	A	1.33016	0.09151	0.106	0.4647	3.118	0.001872	NA
7	rs2072443	150121309	T	0.825802	0.0614	-0.3118	-0.0711	-3.118	0.001872	TMEM176B
3	rs12495099	85109215	G	0.598996	0.1644	-0.8348	-0.1902	-3.117	0.00188	CADM2
5	rs3925679	107312413	T	1.30983	0.0866	0.1002	0.4397	3.117	0.001881	FBXL17
4	rs6846587	178527362	T	1.31364	0.08754	0.1012	0.4444	3.116	0.001884	NA
21	rs4817477	32507982	C	1.20998	0.06116	0.07071	0.3104	3.116	0.001884	NA
9	rs1592099	15755856	G	1.19877	0.05819	0.06723	0.2953	3.115	0.001889	CCDC171
3	rs9819129	114472453	T	2.05937	0.2319	0.2679	1.177	3.115	0.001892	BOC
8	rs1988833	74347186	T	1.2049	0.05983	0.06909	0.3036	3.115	0.001893	NA
16	rs9635530	47674912	C	1.25734	0.07352	0.08489	0.3731	3.115	0.001894	NA
11	rs4757190	12070697	G	1.25383	0.07262	0.08384	0.3685	3.114	0.001895	MICAL2
1	rs2636177	169915546	C	0.825472	0.06161	-0.3126	-0.07108	-3.114	0.0019	RPL4P3
8	rs12541981	75593774	G	0.828946	0.06025	-0.3057	-0.0695	-3.114	0.0019	NA
1	rs3120276	43552151	T	1.21119	0.06154	0.07098	0.3122	3.113	0.001901	TIE1
1	rs2991990	43552456	T	1.21119	0.06154	0.07098	0.3122	3.113	0.001901	TIE1
16	rs7195732	10115719	T	1.21385	0.06225	0.07179	0.3158	3.113	0.001902	GRIN2A
16	rs7195732	10115719	T	1.21385	0.06225	0.07179	0.3158	3.113	0.001902	IMPDH1P11
2	rs11676396	238376914	T	0.740818	0.09638	-0.4889	-0.1111	-3.113	0.001904	RBM44
2	rs11676396	238376914	T	0.740818	0.09638	-0.4889	-0.1111	-3.113	0.001904	LRRFIP1
2	rs1595763	188788332	C	1.49406	0.129	0.1487	0.6542	3.113	0.001906	LINC01090
2	rs13416775	188799758	T	1.49406	0.129	0.1487	0.6542	3.113	0.001906	AC104131.1
2	rs13416775	188799758	T	1.49406	0.129	0.1487	0.6542	3.113	0.001906	LINC01090
3	rs1290670	171126649	T	0.803241	0.07041	-0.3572	-0.08114	-3.112	0.001908	SAMD7
13	rs7985622	65243299	C	0.812938	0.06654	-0.3375	-0.07667	-3.112	0.001909	NA
12	rs10878372	39002961	G	0.793105	0.07449	-0.3778	-0.08579	-3.112	0.001912	LRRK2
2	rs2862024	80309649	T	1.21434	0.06242	0.07187	0.3165	3.111	0.001914	CTNNA2
6	rs11966801	18745172	G	1.48157	0.1264	0.1455	0.6408	3.111	0.001914	NA
13	rs534150	27087980	C	1.20949	0.06114	0.07038	0.31	3.111	0.001916	POLR1D
13	rs534150	27087980	C	1.20949	0.06114	0.07038	0.31	3.111	0.001916	LNX2
16	rs11859629	47679364	A	1.25684	0.0735	0.08459	0.3727	3.111	0.001917	NA
16	rs1345406	47681539	C	1.25684	0.0735	0.08459	0.3727	3.111	0.001917	NA
3	rs34345120	123450957	T	1.52425	0.1355	0.1559	0.687	3.111	0.001918	CASR
3	rs34345120	123450957	T	1.52425	0.1355	0.1559	0.687	3.111	0.001918	SNORD112
15	rs6496149	94389944	T	1.21519	0.06266	0.0721	0.3177	3.111	0.001919	NA
21	rs4817242	28985620	G	1.21143	0.06166	0.07095	0.3127	3.111	0.00192	NA
7	rs7810996	73262551	T	0.818485	0.0644	-0.3265	-0.07409	-3.11	0.001921	LAT2
10	rs10788250	123891702	T	1.41595	0.1118	0.1286	0.5669	3.11	0.001922	TACC2
14	rs11626106	91939396	T	1.22409	0.06501	0.07477	0.3296	3.11	0.001922	SLC24A4
20	rs1235145	8273689	T	1.20551	0.06008	0.0691	0.3046	3.11	0.001922	PLCB1
13	rs4293272	111553204	G	0.827042	0.06106	-0.3096	-0.07022	-3.11	0.001923	NA
5	rs4704586	79092097	G	0.684135	0.1221	-0.6189	-0.1403	-3.11	0.001925	CMYA5
15	rs2596196	31473108	C	1.34434	0.09518	0.1094	0.4825	3.109	0.001928	RYR3
17	rs398825	36594233	C	0.700473	0.1145	-0.5805	-0.1316	-3.109	0.001928	AC006070.12
19	rs11882959	44392145	G	1.19542	0.05741	0.06594	0.291	3.109	0.001932	NA
1	rs7531670	238433085	C	1.22986	0.06654	0.07643	0.3373	3.109	0.001933	FMN2
7	rs12667261	25598718	A	1.2839	0.0804	0.09232	0.4075	3.108	0.001935	AC003090.1
13	rs16966166	104696263	T	1.38666	0.1052	0.1208	0.5331	3.108	0.001935	NA
10	rs549758	29478792	A	1.25596	0.07334	0.08419	0.3717	3.108	0.001937	NA
2	rs4241281	192423026	G	0.823576	0.06247	-0.3166	-0.07167	-3.107	0.001941	SDPR
2	rs4241281	192423026	G	0.823576	0.06247	-0.3166	-0.07167	-3.107	0.001941	AC098617.1
20	rs1999663	31361215	C	0.832019	0.05917	-0.2999	-0.06789	-3.107	0.001941	BPIFB1
3	rs4912494	185699001	T	1.21228	0.06195	0.07104	0.3139	3.107	0.001944	EIF2B5
5	rs6877450	162810223	C	1.4884	0.128	0.1468	0.6486	3.107	0.001944	NUDCD2
5	rs6877450	162810223	C	1.4884	0.128	0.1468	0.6486	3.107	0.001944	CCNG1
5	rs6877450	162810223	C	1.4884	0.128	0.1468	0.6486	3.107	0.001944	AC112205.1
12	rs2218865	40374291	A	0.809936	0.06786	-0.3438	-0.07782	-3.107	0.001944	MTND2P17
16	rs17353227	50777264	G	1.29563	0.08337	0.0956	0.4224	3.107	0.001944	NA
16	rs7206623	50802818	A	1.29563	0.08337	0.0956	0.4224	3.107	0.001944	NA
6	rs7762645	16501812	A	1.31036	0.08703	0.09977	0.4409	3.106	0.001946	ATXN1
15	rs1358529	53139173	A	1.21945	0.06385	0.07321	0.3235	3.107	0.001946	NA
4	rs13130442	181462518	T	1.20454	0.05993	0.06869	0.3036	3.106	0.001948	NA
1	rs12133334	17266961	C	1.2107	0.06155	0.07054	0.3118	3.106	0.001949	PADI2
1	rs2076599	17268067	G	1.2107	0.06155	0.07054	0.3118	3.106	0.001949	PADI2
1	rs2076595	17269290	T	1.2107	0.06155	0.07054	0.3118	3.106	0.001949	PADI2
1	rs2076594	17269463	C	1.2107	0.06155	0.07054	0.3118	3.106	0.001949	PADI2
3	rs10460887	180538829	G	1.28943	0.08186	0.0938	0.4147	3.106	0.00195	ZNF639
5	rs345919	92361172	C	0.829527	0.06018	-0.3049	-0.06895	-3.106	0.00195	NA
10	rs1010245	82019313	C	1.20925	0.06116	0.07009	0.3098	3.106	0.00195	MAT1A
20	rs6090228	61177195	T	0.829361	0.06024	-0.3051	-0.06899	-3.105	0.001955	NA
5	rs1428878	104537653	G	0.787415	0.07699	-0.3899	-0.08815	-3.105	0.001956	NA
17	rs3889392	62154669	G	0.821026	0.06352	-0.3217	-0.07273	-3.105	0.001956	PRKCA
22	rs916338	34914376	T	0.809936	0.06789	-0.3438	-0.07773	-3.105	0.001956	APOL4
11	rs10895269	101544506	C	1.21094	0.06163	0.07056	0.3121	3.105	0.001957	YAP1
3	rs12630575	104856401	T	1.32764	0.0913	0.1045	0.4624	3.105	0.001958	NA
3	rs6441754	104859855	G	1.32764	0.0913	0.1045	0.4624	3.105	0.001958	NA
5	rs12521751	9949255	A	1.28724	0.08133	0.0931	0.4119	3.105	0.001958	NA
2	rs1839415	23235836	T	1.23442	0.06785	0.07764	0.3436	3.104	0.00196	AC016768.1
1	rs6690616	238520262	A	1.33029	0.09195	0.1052	0.4656	3.104	0.001963	FMN2
18	rs16948887	5874370	C	0.774994	0.08211	-0.4158	-0.09392	-3.104	0.001963	TMEM200C
9	rs2209437	17700407	T	0.830357	0.05989	-0.3032	-0.06848	-3.103	0.001966	SH3GL2
23	rs2225124	67348539	A	0.773214	0.08287	-0.4196	-0.09475	-3.103	0.001966	OPHN1
1	rs2076598	17268108	G	1.21058	0.06158	0.0704	0.3118	3.103	0.001967	PADI2
15	rs11638590	53117433	A	1.20671	0.06055	0.06918	0.3065	3.103	0.001972	NA
22	rs139035	41994609	C	0.828863	0.06049	-0.3062	-0.06911	-3.102	0.001973	SCUBE1
3	rs1545542	177810968	G	1.20515	0.06014	0.0687	0.3045	3.102	0.001974	NA
5	rs2336901	138899262	G	0.815299	0.06582	-0.3332	-0.07519	-3.102	0.001974	UBE2D2
10	rs11815361	82005226	T	1.21896	0.06382	0.0729	0.3231	3.102	0.001974	AL359195.1
5	rs10058021	116227737	G	0.81099	0.06753	-0.3418	-0.07711	-3.102	0.001976	NA
9	rs10972503	35522053	C	1.22679	0.0659	0.07525	0.3336	3.102	0.001977	RUSC2
10	rs11198078	119480028	C	0.794295	0.07425	-0.3758	-0.08477	-3.102	0.001977	NA
12	SNP12-38840364	38840364	T	0.756162	0.09012	-0.4562	-0.1029	-3.102	0.001977	NA
12	SNP12-38845052	38845052	G	0.756162	0.09012	-0.4562	-0.1029	-3.102	0.001977	NA
14	rs12433068	24231922	A	1.21337	0.06235	0.07118	0.3156	3.102	0.001978	NA
17	rs4793695	46803529	T	0.810584	0.06772	-0.3428	-0.07729	-3.101	0.001981	NA
1	rs12132927	151698185	C	1.37341	0.1023	0.1168	0.5178	3.101	0.001982	S100A7
3	rs17317323	14550337	T	0.787572	0.07701	-0.3897	-0.08784	-3.101	0.001984	GRIP2
5	rs13173682	92513299	T	1.2043	0.05997	0.06838	0.3035	3.1	0.001987	NA
5	rs17735275	56594706	A	1.67615	0.1666	0.19	0.8431	3.1	0.001989	GPBP1
5	rs16872661	74959688	T	1.82248	0.1936	0.2207	0.9797	3.1	0.001989	ANKDD1B
12	rs10863089	84803830	T	1.2107	0.06167	0.07031	0.3121	3.1	0.001989	NTS
7	rs11760823	95864316	G	1.38486	0.1051	0.1197	0.5315	3.1	0.001991	NA
7	rs3779344	77502597	A	1.32764	0.09143	0.1042	0.4626	3.099	0.001992	MAGI2
15	rs11634913	66674727	A	1.21495	0.06282	0.07159	0.3178	3.099	0.001992	CORO2B
5	rs2287776	162819141	T	1.48676	0.128	0.1458	0.6474	3.099	0.001993	NUDCD2
5	rs2287776	162819141	T	1.48676	0.128	0.1458	0.6474	3.099	0.001993	HMMR
7	rs10487555	152661035	G	0.813996	0.0664	-0.3359	-0.07564	-3.099	0.001994	NA
13	rs633546	87947623	A	0.785213	0.07802	-0.3947	-0.08887	-3.099	0.001995	NA
9	rs1469167	74746827	C	1.59792	0.1512	0.1722	0.7651	3.099	0.001996	ALDH1A1
17	rs12051769	11918677	G	0.809612	0.06815	-0.3448	-0.07762	-3.099	0.001996	MAP2K4
16	rs1123075	82453628	G	1.20527	0.06026	0.0686	0.3048	3.098	0.002	NA
11	rs11025147	19450147	G	1.32857	0.0917	0.1044	0.4638	3.098	0.002001	NAV2
10	rs7093450	119415863	G	1.21288	0.06231	0.0709	0.3152	3.098	0.002003	NA
23	rs9803321	114923132	T	0.795249	0.07396	-0.3741	-0.08416	-3.098	0.002003	NA
4	SNP4-126592425	126592425	C	0.536977	0.2008	-1.015	-0.2284	-3.097	0.002006	NA
2	rs4665978	27502230	C	0.831021	0.05977	-0.3022	-0.06796	-3.097	0.002008	NRBP1
4	rs13124464	181462225	C	1.20382	0.05991	0.06809	0.303	3.096	0.002013	NA
5	rs10076669	162822456	A	1.48691	0.1281	0.1456	0.6478	3.096	0.002013	NUDCD2
5	rs10076669	162822456	A	1.48691	0.1281	0.1456	0.6478	3.096	0.002013	HMMR
2	rs12329052	6338839	A	0.817585	0.06505	-0.3289	-0.0739	-3.096	0.002016	NA
5	rs7711788	2721308	A	1.70659	0.1727	0.1961	0.873	3.096	0.002018	NA
8	rs6474312	41127238	G	0.831769	0.05951	-0.3008	-0.06758	-3.096	0.002018	NA
12	rs2292688	102660446	T	0.735798	0.09913	-0.5011	-0.1126	-3.095	0.002019	STAB2
17	rs10853008	54348189	C	0.824729	0.06227	-0.3148	-0.07069	-3.095	0.002021	PPM1E
16	rs17787138	82634967	G	1.21641	0.0633	0.07185	0.32	3.095	0.002022	SLC38A8
16	rs17787138	82634967	G	1.21641	0.0633	0.07185	0.32	3.095	0.002022	RNA5SP432
1	rs6540751	210895953	T	1.35324	0.09774	0.1109	0.4941	3.095	0.002023	NA
9	rs348454	74743032	A	1.76615	0.1838	0.2086	0.9291	3.094	0.002025	ALDH1A1
21	rs11088213	32535581	G	1.20707	0.06083	0.06901	0.3074	3.095	0.002025	NA
16	rs11644367	10116017	T	1.20105	0.05919	0.06715	0.2992	3.094	0.002026	GRIN2A
16	rs11644367	10116017	T	1.20105	0.05919	0.06715	0.2992	3.094	0.002026	IMPDH1P11
21	rs2831998	29025638	G	1.21908	0.06402	0.07262	0.3236	3.094	0.002027	NA
15	rs6492879	37409907	C	1.21872	0.06394	0.0725	0.3231	3.094	0.00203	NA
2	rs2305243	38390130	G	1.21034	0.06173	0.06996	0.3119	3.093	0.002032	ATL2
5	rs2306520	55823190	G	1.81957	0.1935	0.2193	0.9778	3.093	0.002032	NA
12	rs1606449	17232047	T	1.20358	0.05991	0.0679	0.3027	3.093	0.002033	NA
11	rs10765917	11961275	C	1.22838	0.06649	0.07535	0.336	3.093	0.002034	DKK3
4	rs2033052	129895734	T	0.794375	0.07443	-0.3761	-0.08433	-3.093	0.002035	snoU13
10	rs4415675	121815949	T	1.27852	0.07944	0.09002	0.4014	3.093	0.002035	NA
1	rs1341815	238419413	T	1.20671	0.06074	0.06882	0.3069	3.093	0.002036	FMN2
17	rs1801692	61652626	T	0.655734	0.1364	-0.6894	-0.1546	-3.093	0.002036	APOH
12	rs11174735	38692779	C	0.749612	0.09318	-0.4708	-0.1055	-3.093	0.002038	SLC2A13
10	rs10508452	13045294	T	1.21543	0.06309	0.07144	0.3188	3.092	0.00204	CCDC3
11	rs11606304	18008824	G	1.40439	0.1098	0.1244	0.5549	3.092	0.002041	TPH1
13	rs625033	75276460	T	1.39766	0.1083	0.1226	0.5471	3.092	0.002043	LMO7
1	rs4660697	43230837	T	1.23047	0.06708	0.0759	0.3389	3.091	0.002046	NA
1	rs9435818	227386704	T	0.828201	0.06098	-0.308	-0.06898	-3.091	0.002049	NA
1	rs9435854	227396535	C	0.828201	0.06098	-0.308	-0.06898	-3.091	0.002049	NA
1	rs10915647	4832304	T	0.83152	0.05968	-0.3014	-0.06749	-3.091	0.00205	NA
12	rs12814712	93884840	A	1.35513	0.09833	0.1112	0.4966	3.091	0.00205	NDUFA12
20	rs6078433	11939178	A	0.753444	0.09158	-0.4626	-0.1036	-3.091	0.00205	NA
2	rs12466743	136937875	G	1.43807	0.1176	0.1329	0.5937	3.091	0.002053	NA
3	rs7618415	10686702	C	1.60159	0.1524	0.1723	0.7697	3.09	0.002053	ATP2B2
16	rs6498485	13918495	A	1.21191	0.06218	0.07029	0.314	3.09	0.002054	ERCC4
7	rs11767926	72919966	G	0.823411	0.06288	-0.3175	-0.07106	-3.09	0.002055	WBSCR28
9	rs348449	74744802	G	1.76526	0.1839	0.2079	0.9288	3.09	0.002055	ALDH1A1
16	rs35597	16065535	A	0.827952	0.0611	-0.3086	-0.06905	-3.09	0.002055	ABCC1
5	rs11739840	42714102	C	1.3964	0.1081	0.1221	0.5457	3.09	0.002056	GHR
6	rs2812713	80423251	A	0.799795	0.07229	-0.3651	-0.0817	-3.09	0.002056	SH3BGRL2
23	rs17883082	1437190	A	2.26755	0.2649	0.2995	1.338	3.09	0.002056	IL3RA
3	rs478024	167486670	G	1.32115	0.09013	0.1018	0.4551	3.09	0.002057	NA
10	rs10782370	133442716	C	1.20575	0.06055	0.06841	0.3058	3.09	0.002059	NA
[truncated: 2,526 more rows]

## Sheet: Table S4.
Table S4 SNPs in telomere-related genes (Table S1) demonstrating nominal association (P < 0.005) with telomere length. Also shown are the number (or percentage) of the top twenty phenotypes for each variant, identified via PheWEB, associated with hypertension, diabetes, renal, glomerulonephritis or nephritis related phenotypes. CHR = Chromosome, BP = Base pair, A1 = Allele 1, SE = Standard Error,…
												PheWEB
CHR	SNP	BP	A1	BETA	SE	L95	U95	STAT	P	Ensembl Gene ID	Gene	Number (%) of top 20 phenotypes	Number nominally significant (p < 0.005)
8	rs2725385	31047688	T	0.2435	0.06543	0.1153	0.3717	3.722	0.0002089	ENSG00000165392	WRN	7 (35)	7
8	rs1800389	31044099	C	0.2379	0.06551	0.1095	0.3663	3.631	0.0002959	ENSG00000165392	WRN	7 (35)	7
14	rs8009925	19941485	A	0.2161	0.06172	0.0951	0.337	3.501	0.0004839	ENSG00000129566	TEP1	0	N/A
6	rs11962520	43296578	T	0.6322	0.185	0.2697	0.9948	3.418	0.0006565	ENSG00000112667	DNPH1	0	N/A
10	rs10795000	3104994	G	0.3275	0.09584	0.1396	0.5153	3.417	0.0006587	ENSG00000067057	PFKP	0	N/A
8	rs2553268	31055898	G	0.2234	0.06538	0.09522	0.3515	3.416	0.0006598	ENSG00000165392	WRN	7 (35)	7
2	rs11891403	42866136	G	0.2035	0.06062	0.08468	0.3223	3.357	0.0008174	ENSG00000162882	HAAO	0	N/A
12	rs3751152	119926447	A	-0.7801	0.2385	-1.248	-0.3128	-3.272	0.001105	ENSG00000157895	C12orf43	0	N/A
14	rs17105494	67912383	C	0.3007	0.09207	0.1203	0.4812	3.266	0.001127	ENSG00000182185	RAD51B	0	N/A
2	rs6735330	61584982	A	-0.266	0.08164	-0.426	-0.106	-3.258	0.001159	ENSG00000082898	XPO1	0	N/A
2	rs7577700	46464109	G	0.4212	0.1304	0.1656	0.6769	3.229	0.001281	ENSG00000116016	EPAS1	0	N/A
8	rs11574306	31093890	A	0.2472	0.07714	0.096	0.3984	3.204	0.001396	ENSG00000165392	WRN	3 (15)	3
8	rs4987034	31097238	G	0.2472	0.07714	0.096	0.3984	3.204	0.001396	ENSG00000165392	WRN	3 (15)	3
17	rs2074890	15495286	A	0.437	0.1366	0.1693	0.7046	3.2	0.001418	ENSG00000221926	TRIM16	2 (10)	2
5	rs6877450	162810223	C	0.3977	0.128	0.1468	0.6486	3.107	0.001944	ENSG00000170584	NUDCD2	2 (10)	2
9	rs2209437	17700407	T	-0.1859	0.05989	-0.3032	-0.06848	-3.103	0.001966	ENSG00000107295	SH3GL2	0	N/A
5	rs2287776	162819141	T	0.3966	0.128	0.1458	0.6474	3.099	0.001993	ENSG00000170584	NUDCD2	2 (10)	2
5	rs10076669	162822456	A	0.3967	0.1281	0.1456	0.6478	3.096	0.002013	ENSG00000170584	NUDCD2	2 (10)	2
9	rs2025557	17716581	A	-0.1858	0.06024	-0.3039	-0.06776	-3.085	0.002093	ENSG00000107295	SH3GL2	2 (10)	0
17	rs559586	34319976	G	0.1823	0.06014	0.06443	0.3002	3.031	0.002497	ENSG00000002834	LASP1	0	N/A
7	rs6954307	134165271	A	-0.2946	0.09725	-0.4852	-0.1039	-3.029	0.002518	ENSG00000122786	CALD1	0	N/A
19	rs12976130	44317640	C	-0.1887	0.06252	-0.3113	-0.06622	-3.019	0.002597	ENSG00000130669	PAK4	0	N/A
2	rs3755541	42849352	G	0.1896	0.06287	0.06642	0.3128	3.016	0.002621	ENSG00000162882	HAAO	3 (15)	2
19	rs1807018	44308931	A	0.1826	0.06067	0.0637	0.3015	3.01	0.002679	ENSG00000130669	PAK4	2 (10)	1
2	rs16855663	216780472	G	0.41	0.1369	0.1416	0.6783	2.994	0.002818	ENSG00000079246	XRCC5	0	N/A
2	rs12996154	232033936	C	0.1936	0.06528	0.06566	0.3215	2.966	0.003089	ENSG00000115053	NCL	0	N/A
8	rs2015230	31040327	C	0.1869	0.06335	0.06274	0.3111	2.95	0.003247	ENSG00000165392	WRN	7 (35)	7
14	rs8007722	68241366	C	-0.178	0.06035	-0.2963	-0.05976	-2.95	0.00325	ENSG00000182185	RAD51B	0	N/A
7	rs852540	5558962	A	0.3412	0.1157	0.1143	0.568	2.948	0.003272	ENSG00000075624	ACTB	0	N/A
7	rs4720539	5234050	C	-0.1779	0.06147	-0.2984	-0.05742	-2.894	0.003884	ENSG00000157954	WIPI2	2 (10)	0
22	rs2071747	34107185	C	0.3569	0.1237	0.1144	0.5994	2.885	0.003999	ENSG00000100292	HMOX1	0	N/A
9	rs1536078	17722138	T	-0.2125	0.07392	-0.3574	-0.06762	-2.875	0.004128	ENSG00000107295	SH3GL2	0	N/A
1	rs1738026	19481356	T	0.3055	0.1064	0.097	0.5141	2.872	0.004169	ENSG00000162482	AKR7A3	2 (10)	2
10	rs11251694	3104645	C	0.2297	0.08041	0.07212	0.3873	2.857	0.004367	ENSG00000067057	PFKP	0	N/A
2	rs3816183	42869223	T	0.1885	0.06676	0.05762	0.3193	2.823	0.004851	ENSG00000162882	HAAO	3 (15)	2
22	rs5758965	41556543	A	-0.1648	0.05845	-0.2794	-0.05023	-2.819	0.004905	ENSG00000100266	PACSIN2	3 (15)	3

## Sheet: Table S5.
Table S5 SNPs in telomere-related genes (Table S1) demonstrating nominal association (P < 0.005) with telomere length (Table S4) and the SNP regions and hits for renal, diabetes and cardiovascular phenotypes on the Common Metabolic Disease (CMD) Portal. Also shown are hits within these regions in the GWAS Catalogue for telomere biology, longevity or methylation phenotypes. NA = Not applicable, CH…
				CMD		GWAS catalogue
CHR	SNP	BP	Region (Chr:BP +/- 150kb)	Phenotype	P-value	Telomere / longevity association	P-value	DNA methylation associations	P-value
8	rs2725385	31047688	8:30,872,689-31,222,689	Diastolic blood pressure	5.84e-09	NA	NA	NA	NA
				Hypertension	1.41e-08	x		x
8	rs1800389	31044099	8:30,869,100-31,219,100	Diastolic blood pressure	5.84e-09	NA	NA	NA	NA
				Hypertension	1.41e-08	x		x
14	rs8009925	19941485	14:19,766,486-20,116,486	NA	NA	NA	NA	NA	NA
6	rs11962520	43296578	6:43,121,579-43,471,579	Systolic blood pressure	1.5e-34	NA	NA	NA	NA
				eGFR-creat (serum creatinine)	2.1e-30	x		x
				Serum urate	4.29e-30
				eGFR-cys (serum cystatin C)	4.44e-27
				Pulse pressure	2.15e-26
				Diastolic blood pressure	5.84e-17
				Hypertension	1.18e-13
				Blood urea nitrogen	6.46e-12
				Mean arterial pressure	1.02e-11
				Uric acid	1.48e-11
10	rs10795000	3104994	10:2,929,995-3,279,995	Serum urate	1.37e-08	NA	NA	NA	NA
8	rs2553268	31055898	8:30,880,899-31,230,899	Diastolic blood pressure	5.84e-09	NA	NA	NA	NA
				Hypertension	1.41e-08
2	rs11891403	42866136	2:42,691,137-43,041,137	Diastolic blood pressure	2.05e-32	NA	NA	NA	NA
				Systolic blood pressure	2.99e-26
				Hypertension	6.25e-15
				Pulse pressure	1.79e-09
12	rs3751152	119926447	12:119,751,448-120,101,448	Plasma C-reactive protein	2.55e-10	NA	NA	NA	NA
				Heart rate	5.51e-09
14	rs17105494	67912383	14:67,737,384-68,087,384	eGFR-creat (serum creatinine)	9.96e-10	NA	NA	NA	NA
				Diastolic blood pressure	8.27e-09
				Systolic blood pressure	1.58e-08
2	rs6735330	61584982	2:61,409,983-61,759,983	Hypertension	5.38e-14	NA	NA	NA	NA
				Diastolic blood pressure	2.69e-13
				Serum urate	3.62e-12
				Urinary sodium excretion	2.2e-10
				Systolic blood pressure	1.95e-09
				Uric acid	2.43e-08
2	rs7577700	46464109	2:46,289,110-46,639,110	Pulse pressure	9.42e-22	NA	NA	NA	NA
				Diastolic blood pressure	3.78e-16
				eGFR-creat (serum creatinine)	6.76e-11
				Heart rate	8.06e-11
8	rs11574306	31093890	8:30,918,891-31,268,891	Diastolic blood pressure	5.84e-09	NA	NA	NA	NA
				Hypertension	1.41e-08
8	rs4987034	31097238	8:30,922,239-31,272,239	Diastolic blood pressure	5.84e-09	NA	NA	NA	NA
				Hypertension	1.41e-08
17	rs2074890	15495286	17:15,320,287-15,670,287	Heart rate	1.15e-09	NA	NA	NA	NA
5	rs6877450	162810223	5:162,635,224-162,985,224	NA	NA	NA	NA	NA	NA
9	rs2209437	17700407	9:17,525,408-17,875,408	NA	NA	NA	NA	rs1114790-A, DNA methylation GrimAge acceleration aging, GCST90014294	1 x 10-8
5	rs2287776	162819141	5:162,644,142-162,994,142	NA	NA	NA	NA	NA	NA
5	rs10076669	162822456	5:162,647,457-162,997,457	NA	NA	NA	NA	NA	NA
9	rs2025557	17716581	9:17,541,582-17,891,582	NA	NA	NA	NA	rs1114790-A, DNA methylation GrimAge acceleration aging, GCST90014294	1 x 10-8
17	rs559586	34319976	17:34,144,977-34,494,977	NA	NA	NA	NA	NA	NA
7	rs6954307	134165271	7:133,990,272-134,340,272	Systolic blood pressure	3.69e-15	NA	NA	NA	NA
				Diastolic blood pressure	1.68e-14
				Hypertension	2.65e-11
19	rs12976130	44317640	19:44,142,641-44,492,641	Plasma C-reactive protein	1.12e-14	NA	NA	NA	NA
2	rs3755541	42849352	2:42,674,353-43,024,353	Diastolic blood pressure	2.05e-32	NA	NA	NA	NA
				Systolic blood pressure	2.99e-26
				Hypertension	6.25e-15
				Pulse pressure	1.79e-09
19	rs1807018	44308931	19:44,133,932-44,483,932	Plasma C-reactive protein	1.12e-14	NA	NA	NA	NA
2	rs16855663	216780472	2:216,605,473-216,955,473	NA	NA	NA	NA	NA	NA
2	rs12996154	232033936	2:231,858,937-232,208,937	Heart rate	6.89e-38	NA	NA	NA	NA
				eGFR-creat (serum creatinine)	1.65e-09
				Pulse pressure	1.41e-08
8	rs2015230	31040327	8:30,865,328-31,215,328	Diastolic blood pressure	5.84e-09	rs2252480-A, Longevity, GCST009448	5 x 10-6	NA	NA
						rs11783562-C, Longevity, GCST009448	8 x 10-9
				Hypertension	1.41e-08	rs11574358-?, Lifespan (females), GCST002846	6 x 10-8
14	rs8007722	68241366	14:68,066,367-68,416,367	eGFR-creat (serum creatinine)	9.96e-10	NA	NA	NA	NA
7	rs852540	5558962	7:5,383,963-5,733,963	Serum urate	2.81e-08	rs7808152-G, Granulocyte telomere length telomere length, GCST90101887	1 x 10-6	NA	NA
7	rs4720539	5234050	7:5,059,051-5,409,051	NA	NA	NA	NA	NA	NA
22	rs2071747	34107185	22:33,932,186-34,282,186	NA	NA	NA	NA	NA	NA
9	rs1536078	17722138	9:17,547,139-17,897,139	NA	NA	NA	NA	rs1114790-A, DNA methylation GrimAge acceleration aging, GCST90014294	1 x 10-8
1	rs1738026	19481356	1:19,306,357-19,656,357	HbA1c	4.69e-09	NA	NA	NA	NA
10	rs11251694	3104645	10:2,929,646-3,279,646	Serum urate	1.37e-08	NA	NA	NA	NA
2	rs3816183	42869223	2:42,694,224-43,044,224	Diastolic blood pressure	2.05e-32	NA	NA	NA	NA
				Systolic blood pressure	2.99e-26
				Hypertension	6.25e-15
				Pulse pressure	1.79e-09
22	rs5758965	41556543	22:41,381,544-41,731,544	eGFR-creat (serum creatinine)	1.56e-50	NA	NA	NA	NA
				Fasting insulin adj BMI	1.98e-15
				Plasma C-reactive protein	1.26e-13
				Type 2 diabetes (T2D)	2.67e-09
				Fasting insulin	4.61e-08
				HOMA-IR	8.64e-08

## Sheet: Table S6.
Table S6 Heterogeneity statistics for MR analysis with the replication meta-analysis data demon-strating the effect of telomere attrition on the risk of diabetic kidney disease (DKD) or end-stage kidney disease (ESKD) in T1D, using the Codd et al. instrumental variables (IVs) or the Park et al. IVs. IVW = Inverse variance weighted.
IV source	Genetically predicted exposure	Outcome	method	Q	Q_df	Q_pval
Park et al / Li et al	Telomere attrition	DKD	MR Egger	21.767	19	0.296
			IVW	22.039	20	0.338
		ESRD	MR Egger	29.529	24	0.201
			IVW	29.529	25	0.242
Codd et al	Telomere attrition	DKD	MR Egger	45.555	51	0.689
			IVW	48.679	52	0.605
		ESRD	MR Egger	82.73	60	0.028
			IVW	85.016	61	0.023

## Sheet: Table S7.
Table S7 496 CpG sites in 212 unique genes with a known role in telomere function demonstrating genome wide significance with diabetic kidney disease in the UK-ROI population. Arranged in order of significance.
Gene	CpG site	Chr	Position	Location	∆β	P value
ISYNA1	cg00445824	19	18409929	Island	-0.027	9.1e-24
CTBP1	cg20057475	4	1198699	N_Shore	0.02	9.8e-24
NCL	cg26258108	2	232037433	Island	0.027	3.3e-22
SRSF7	cg01840575	2	38831461	Island	0.094	6.3e-21
PGM1	cg02994863	1	63831885	Island	0.035	6.2e-20
TBCA	cg23152667	5	77108104	S_Shore	-0.069	6.3e-20
KIAA1191	cg08800530	5	175721328	Island	0.09	2e-19
MAP4	cg05959577	3	48104429	N_Shore	0.11	3.7e-19
RAD50	cg21935083	5	131920213	N_Shore	0.21	3.9e-19
HIST1H2AL	cg05396178	6	27941108	Island	0.11	4e-19
TSSC4	cg04099813	11	2379096	S_Shore	0.017	4.1e-19
WIPI2	cg00987699	7	5196473	Island	-0.084	7.4e-19
HIST1H2AL	cg27064266	6	27941381	Island	0.036	1e-18
MAGOHB	cg27181079	12	10657370	Island	-0.053	1.1e-18
KIAA1191	cg21605986	5	175721331	Island	0.074	1.2e-18
SRSF6	cg12417590	20	41520026	Island	-0.074	1.2e-18
CTBP1	cg14586363	4	1214499	Island	-0.008	2.2e-18
PARP1	cg03149313	1	224661957	Island	0.023	2.3e-18
PGD	cg11673391	1	10381639	Island	0.043	2.6e-18
HEXIM2	cg06888550	17	40594395	Island	0.027	3.3e-18
TUBB	cg02831473	6	30796655	Island	0.02	5.5e-18
MAP2K3	cg11469540	17	21129847	S_Shore	0.04	6e-18
SRSF6	cg21985132	20	41520040	Island	-0.075	6e-18
SBDS	cg25143746	7	66097196	N_Shore	0.08	6.2e-18
OBFC1	cg23333420	10	105667791	Island	0.042	6.3e-18
PA2G4	cg14940636	12	54784359	Island	0.087	6.5e-18
XRCC5	cg25108567	2	216687897	Unknown	0.1	7.2e-18
PAK4	cg03323938	19	44355507	Island	0.011	9.4e-18
TNKS2	cg12805727	10	93547656	N_Shore	0.15	1.1e-17
AFAP1L2	cg20663200	10	116153382	Island	0.059	1.1e-17
HNMT	cg06162038	2	138443687	Unknown	0.16	1.5e-17
AMPD2	cg22164238	1	109964011	Island	0.031	1.7e-17
BICD1	cg20005415	12	32162778	Unknown	-0.041	2.6e-17
AKT1	cg01749142	14	104333350	S_Shore	-0.036	3.9e-17
SRSF6	cg01438737	20	41519810	Island	0.031	4.4e-17
PML	cg16232842	15	72073876	N_Shelf	0.073	6.9e-17
GAPDH	cg11508669	12	6513806	Island	0.02	9e-17
NAP1L1	cg07656304	12	74765415	S_Shore	0.066	1e-16
BANP	cg09975659	16	86607667	N_Shore	0.027	1.1e-16
RTN4	cg27069263	2	55131622	S_Shore	0.16	2.1e-16
ASS1	cg22791453	9	132309720	Island	-0.041	2.2e-16
ARRB1	cg21574316	11	74740248	Island	-0.012	2.2e-16
CORO1B	cg20744217	11	66967593	Unknown	-0.043	3e-16
MICA	cg06177002	6	31478935	Island	0.014	3.7e-16
CCDC137	cg21654058	17	77250501	Unknown	0.027	4e-16
DNAJB1	cg01083584	19	14490193	Island	-0.033	4.5e-16
NUDT14	cg00867080	14	104718452	N_Shore	-0.009	6.4e-16
WIPI2	cg05639533	7	5224954	Unknown	0.11	7.6e-16
NBN	cg17724365	8	91066184	S_Shore	0.067	7.7e-16
THG1L	cg18027481	5	157091216	Island	0.046	8.3e-16
KLHDC4	cg00782772	16	86311577	Island	-0.022	8.7e-16
NOP10	cg12390237	15	32421555	S_Shelf	0.036	9.3e-16
TINF2	cg18284523	14	23781402	Island	-0.025	9.4e-16
THG1L	cg21115120	5	157091019	Island	0.058	1e-15
CXCR4	cg03101422	2	136593207	Island	0.024	1.1e-15
HIST1H2AL	cg12252297	6	27941534	N_Shore	0.059	1.6e-15
ENSA	cg12649615	1	148869050	S_Shore	0.037	1.8e-15
TBCA	cg03705405	5	77108155	S_Shore	0.023	1.8e-15
XPO1	cg15711740	2	61617680	N_Shore	0.038	2.2e-15
EIF4B	cg16784092	12	51686774	Island	0.037	2.7e-15
XPO1	cg24677268	2	61617515	N_Shore	0.12	3.5e-15
PCNP	cg04324509	3	102778314	S_Shelf	0.046	3.5e-15
MAGOHB	cg05164321	12	10657420	Island	0.015	5.7e-15
HIST1H2AL	cg19435409	6	27941100	Island	0.037	6.2e-15
RTEL1	cg24549085	20	61760246	Island	0.031	6.4e-15
MAP4	cg02634454	3	47979836	Unknown	0.014	7.2e-15
HIST1H4B	cg05471775	6	26135510	Island	0.055	8.5e-15
ZNF790	cg10211019	19	42020682	N_Shore	0.05	8.7e-15
TRIP10	cg18732869	19	6690680	N_Shore	-0.021	9.6e-15
PGM2	cg02263880	4	37504097	N_Shore	0.054	1.2e-14
TBCD	cg26092192	17	78352967	Unknown	-0.054	1.4e-14
DBNL	cg16826947	7	44051143	Island	0.042	1.5e-14
RAD50	cg08336435	5	131920414	N_Shore	0.034	1.8e-14
SRSF7	cg08187034	2	38824440	Unknown	0.014	2.5e-14
TPI1	cg24555065	12	6847653	Island	-0.014	2.5e-14
NUDC	cg18387343	1	27120932	Island	-0.015	2.6e-14
CHMP2B	cg06746074	3	87358958	Island	0.023	2.8e-14
TNKS	cg08501054	8	9450543	N_Shore	0.056	3.3e-14
BANP	cg05277466	16	86639556	Unknown	0.024	3.5e-14
ZNF790	cg02343318	19	42021338	Island	0.059	3.7e-14
RAD50	cg04272044	5	131921280	S_Shore	0.036	3.8e-14
BANP	cg02604995	16	86607871	N_Shore	-0.045	4.3e-14
BANP	cg09467078	16	86639577	Unknown	-0.0086	4.5e-14
CFL1	cg14395634	11	65382784	Island	0.064	5.1e-14
DNMT3A	cg08493294	2	25353920	Island	-0.029	5.5e-14
TMSB10	cg21998505	2	84987239	S_Shore	0.051	5.7e-14
TBCD	cg00614360	17	78451695	S_Shore	0.02	6.2e-14
BCL7B	cg03894450	7	72608531	N_Shore	0.076	9.2e-14
TBCA	cg15376367	5	77108239	S_Shore	0.03	9.5e-14
YWHAG	cg19722041	7	75825374	N_Shore	0.035	1e-13
DPYSL3	cg19630951	5	146751649	Unknown	0.025	1.1e-13
MAD1L1	cg27238358	7	2135585	Unknown	0.011	1.2e-13
TUBB	cg09389160	6	30796807	Island	-0.028	1.3e-13
RPSA	cg07087116	3	39422935	Island	0.052	1.4e-13
TSSC4	cg05557255	11	2378961	Island	0.042	1.4e-13
ATRX	ch.X.1171704R	X	76781312	Unknown	0.096	1.4e-13
MAD1L1	cg17693534	7	2137026	Unknown	-0.043	1.7e-13
C1orf174	cg19375403	1	3797569	N_Shore	0.07	2.1e-13
ZEB2	cg11299873	2	144863761	Island	0.011	2.2e-13
LTA4H	cg06232999	12	94953875	S_Shore	0.015	2.2e-13
PHPT1	cg13789711	9	138863046	Island	-0.019	2.6e-13
BANP	cg02142754	16	86651507	Unknown	0.015	3e-13
XPO1	cg00082426	2	61617241	N_Shore	0.023	3.8e-13
TBCA	cg01849260	5	77107909	Island	-0.0072	4.2e-13
GFPT2	cg23260877	5	179675560	S_Shore	0.043	4.3e-13
TUBB	cg05217468	6	30797454	Island	0.0048	4.3e-13
HMGB1	cg18035291	13	29938470	Unknown	0.037	4.7e-13
WIBG	cg21499430	12	54607169	Island	0.011	4.9e-13
MAP4	cg04441191	3	48105397	Island	-0.03	5.2e-13
RAD54L	cg03262773	1	46485200	Unknown	0.06	6.8e-13
PA2G4	cg21001214	12	54784187	Island	0.04	7.1e-13
ZNF790	cg16646909	19	42021340	Island	0.045	8.1e-13
TUBB	cg00783730	6	30797195	Island	-0.039	8.7e-13
PFKP	cg00593048	10	3101452	S_Shore	0.029	9.6e-13
PCNP	cg09399236	3	102776340	S_Shore	0.031	1e-12
ZC3H18	cg01018360	16	87216995	Unknown	-0.0064	1e-12
YWHAE	cg16268449	17	1249056	N_Shore	0.03	1e-12
TBCD	cg21467930	17	78352811	Unknown	-0.04	1e-12
KIAA1279	cg09164559	10	70418338	N_Shore	0.051	1.1e-12
TBCD	cg25819341	17	78420089	N_Shore	-0.03	1.2e-12
HIST1H1A	cg19082069	6	26126513	N_Shelf	-0.013	1.4e-12
AKR1A1	cg00900054	1	45789167	Island	0.017	1.5e-12
MT1X	cg00402068	16	55273950	S_Shore	0.047	1.5e-12
YWHAG	cg17100201	7	75796914	Island	-0.014	1.7e-12
MAD1L1	cg24247786	7	1906806	S_Shelf	0.021	2e-12
WIPI2	cg00731395	7	5232149	N_Shore	0.013	2e-12
NAP1L1	cg20095338	12	74764669	Island	-0.044	2.1e-12
APPL2	cg19759923	12	104154335	S_Shore	0.038	2.1e-12
NUDT18	cg17207815	8	22022307	N_Shore	0.029	2.4e-12
CALML3	cg20691436	10	5557478	Island	-0.0052	2.5e-12
ACTB	cg04490349	7	5538134	S_Shore	0.037	2.6e-12
KIAA1279	cg09420665	10	70418501	Island	0.017	2.7e-12
MAD1L1	cg12404837	7	2097159	Unknown	-0.0076	3.1e-12
WIPI2	cg20592700	7	5196609	Island	-0.07	3.7e-12
SRSF7	cg19364635	2	38832158	Island	0.043	4.5e-12
PIF1	cg23176172	15	62904948	S_Shore	0.034	4.5e-12
PNMT	cg09133953	17	35077994	Island	-0.043	4.7e-12
MAD1L1	cg08513622	7	1856311	N_Shore	-0.02	5.1e-12
FAM131B	cg09833174	7	142769713	Island	-0.025	5.2e-12
CFL1	cg08425745	11	65382561	Island	0.03	5.2e-12
PINX1	cg11821591	8	10735043	Island	0.016	5.4e-12
AHCY	ch.20.661824R	20	32332119	Unknown	0.017	6.6e-12
WIPI2	cg20032693	7	5233774	Island	-0.02	6.8e-12
TUBB	cg01043997	6	30797198	Island	-0.024	7e-12
C12orf43	cg08282784	12	119938516	N_Shore	-0.032	7.1e-12
PFKP	cg05469026	10	3153695	S_Shelf	-0.029	7.7e-12
PFKP	cg00437048	10	3152191	S_Shore	-0.0084	7.8e-12
RFFL	cg18710162	17	30414921	Unknown	0.018	7.8e-12
AIMP2	cg09258022	7	6023875	Unknown	-0.023	8e-12
C1orf174	cg09757127	1	3800492	S_Shore	-0.019	8.7e-12
TERF1	cg01671059	8	74083640	Island	0.0084	9.8e-12
ZFP36L1	cg21091247	14	68328614	N_Shore	0.026	9.8e-12
DBN1	cg27139941	5	176827556	S_Shore	0.0089	1e-11
PTMA	cg07720856	2	232280912	Island	0.02	1.1e-11
ANXA2	cg11421255	15	58478266	S_Shore	0.064	1.1e-11
RPAP1	cg20922473	15	39623330	N_Shore	0.041	1.2e-11
RPP25	cg13902498	15	73036256	Island	-0.026	1.2e-11
AKR1A1	cg22350160	1	45789161	Island	0.0076	1.3e-11
OCM	cg16873973	7	5887061	Unknown	0.014	1.3e-11
MRE11A	cg02874321	11	93806600	Unknown	0.022	1.3e-11
TBCA	cg22933020	5	77108121	S_Shore	-0.014	1.5e-11
ARID3B	cg26705930	15	72620684	Island	-0.063	1.5e-11
PINX1	cg04475298	8	10734775	Island	0.011	1.6e-11
RGMA	cg12136439	15	91410454	Island	0.018	1.6e-11
ZC3H18	cg18813733	16	87164616	Island	0.015	1.6e-11
C1orf174	cg12594933	1	3796677	N_Shore	0.064	1.7e-11
DDX1	cg21693780	2	15649244	Island	0.011	1.7e-11
PML	cg19394923	15	72073757	S_Shore	0.03	1.7e-11
MAD1L1	cg16968475	7	1993809	Island	0.013	1.8e-11
XPO1	cg09455096	2	61618974	Island	-0.011	1.9e-11
CHMP2B	cg03435608	3	87358916	Island	0.0095	1.9e-11
CTBP1	cg05703198	4	1231727	Island	0.015	1.9e-11
TBCD	cg01290478	17	78483727	S_Shore	-0.013	2e-11
MAD1L1	cg03727554	7	2181304	Unknown	-0.025	2.1e-11
MCM2	cg20687038	3	128799949	Island	0.013	2.2e-11
ACD	cg05241309	16	66248987	N_Shore	0.008	2.2e-11
PPP1R2	cg26360732	3	196751123	Island	-0.048	2.3e-11
MAGOHB	cg26422674	12	10657417	Island	-0.039	2.3e-11
TEP1	cg16920242	14	19951421	Island	0.023	2.3e-11
DAXX	cg14539675	6	33398866	Island	0.012	2.6e-11
PRKDC	cg12148237	8	48853605	Unknown	-0.036	2.6e-11
DNMT3A	cg13076778	2	25419107	Island	-0.017	2.7e-11
RAD50	cg24974130	5	131920905	S_Shore	0.023	2.7e-11
TUBB	cg14861518	6	30796274	N_Shore	-0.04	2.7e-11
TRIM16	cg27029380	17	15527872	Unknown	0.036	2.7e-11
ENAH	cg15676084	1	223908228	Island	0.02	2.8e-11
RPL19	cg02258972	17	34614362	S_Shelf	0.023	2.9e-11
PA2G4	cg09821339	12	54784512	Island	0.022	3e-11
CLPTM1L	cg22521129	5	1398308	Island	-0.033	3.2e-11
EIF3G	cg22352434	19	10087494	Island	-0.011	3.2e-11
MADD	cg04000940	11	47308036	Unknown	0.025	3.3e-11
CTBP1	cg03685771	4	1226678	S_Shelf	-0.041	3.9e-11
AK1	cg13615030	9	129679604	Island	0.055	4.2e-11
MAD1L1	cg08305371	7	2013489	S_Shelf	0.01	4.9e-11
PRDX6	cg02624704	1	171713052	Island	-0.032	5.3e-11
NAP1L1	cg07784012	12	74753159	Unknown	0.011	6.1e-11
PA2G4	cg09011597	12	54784026	N_Shore	0.033	6.3e-11
SMARCC2	ch.12.1174756R	12	54859630	Unknown	0.042	6.7e-11
ENO2	cg13334990	12	6894024	Island	-0.024	7e-11
UCHL1	cg15032098	4	40953317	N_Shore	0.072	7.5e-11
FANCA	cg07422408	16	88349828	Unknown	-0.019	7.7e-11
HSP90AB1	cg12571687	6	44323340	Island	0.06	7.9e-11
PRKDC	cg18317933	8	48906570	Island	0.0052	8.9e-11
WIBG	cg00060880	12	54607894	Island	0.017	9.1e-11
ATM	cg24027342	11	107636819	Unknown	-0.025	9.2e-11
TUBB	cg12275289	6	30799644	S_Shelf	0.034	1.1e-10
PACSIN1	cg05233674	6	34541751	Island	-0.018	1.1e-10
DDX11	cg14599714	12	31118092	Island	-0.017	1.1e-10
PIF1	cg06238779	15	62906069	S_Shelf	-0.023	1.1e-10
PAK4	cg24957950	19	44308176	Island	-0.023	1.1e-10
TBL1X	cg02263717	X	9391326	N_Shore	0.046	1.1e-10
ENSA	cg17755794	1	148868117	N_Shore	0.076	1.2e-10
MAD1L1	cg26945846	7	1970915	N_Shelf	-0.026	1.2e-10
CALML3	cg24831879	10	5556908	N_Shore	0.014	1.2e-10
HMGN4	cg25162423	6	26646201	N_Shore	0.031	1.3e-10
CRK	cg11280964	17	1306696	S_Shore	-0.014	1.3e-10
SRM	cg09501892	1	11043641	S_Shore	0.056	1.4e-10
MYC	cg19972619	8	128817161	Island	0.016	1.4e-10
LDHA	cg03177631	11	18372503	Island	0.011	1.4e-10
LTA4H	cg26240353	12	94953402	Island	0.015	1.5e-10
WARS	cg10167235	14	99877399	Unknown	0.068	1.6e-10
TERT	cg10878976	5	1310084	Island	0.01	1.7e-10
TOMM34	cg19543453	20	43022541	Island	-0.01	1.7e-10
TOR1AIP1	cg14526939	1	178118014	N_Shore	-0.032	1.8e-10
MAD1L1	cg09888447	7	2011110	Island	0.011	2e-10
TUBB3	cg03922479	16	88529968	S_Shore	0.027	2e-10
PACSIN1	cg08342588	6	34602954	N_Shore	-0.034	2.1e-10
MAD1L1	cg05045969	7	2120949	N_Shore	-0.032	2.2e-10
TERC	cg17527574	3	170965715	Island	0.0061	2.3e-10
TBCD	cg14269021	17	78487507	Unknown	-0.029	2.5e-10
PRDX1	cg14219630	1	45759923	Island	0.01	2.6e-10
CFL1	cg11042866	11	65382708	Island	0.05	2.7e-10
AMPD2	cg21644334	1	109969572	Unknown	-0.007	2.8e-10
MAD1L1	cg13504346	7	2148708	N_Shelf	0.0058	2.8e-10
MAD1L1	cg22382733	7	2162210	Island	-0.014	2.8e-10
REM2	cg05384282	14	22425213	N_Shore	-0.0075	3.1e-10
TERT	cg10896616	5	1348267	Island	-0.013	3.3e-10
RTN4	cg25371487	2	55131773	S_Shore	0.02	3.4e-10
PFKP	cg10348208	10	3136059	Island	0.013	3.4e-10
TBCD	cg09781304	17	78481243	Island	-0.0092	3.4e-10
AMPD2	cg26839284	1	109963769	N_Shore	0.012	3.5e-10
PGM1	cg22624827	1	63830768	N_Shore	0.011	3.6e-10
LTA4H	cg11560184	12	94953469	Island	0.018	3.7e-10
BANP	cg01091156	16	86548623	N_Shore	0.0081	3.7e-10
BLM	cg11429664	15	89061582	Island	0.011	4e-10
RPSA	cg17944282	3	39423221	Island	0.0043	4.2e-10
MAD1L1	cg00373376	7	2097195	Unknown	-0.0056	4.2e-10
GAS2L1	cg17758280	22	28032766	Island	-0.047	4.2e-10
TRIP10	cg19736654	19	6697221	Island	0.022	4.4e-10
SULT4A1	cg21925310	22	42589907	Island	-0.026	4.7e-10
MYC	cg10340053	8	128816877	N_Shore	0.028	4.8e-10
AMPD2	cg04347820	1	109962525	N_Shore	-0.024	4.9e-10
TERT	cg04524431	5	1336350	S_Shore	-0.0086	4.9e-10
MAP7	cg04124126	6	136913593	Island	-0.018	5.2e-10
ANXA2	cg06738887	15	58475302	N_Shore	0.086	5.2e-10
SOAT1	cg08482108	1	177529405	Island	-0.013	5.3e-10
KLHDC4	cg01124529	16	86300787	S_Shore	0.011	5.3e-10
ENSA	cg00792172	1	148869070	S_Shore	0.012	5.4e-10
KLHDC4	cg16362574	16	86307472	Unknown	-0.014	5.5e-10
FAM131B	cg03249020	7	142770230	Island	-0.035	5.7e-10
ENSA	cg03945577	1	148868820	Island	-0.011	5.9e-10
MAD1L1	cg18207099	7	2181316	Unknown	-0.0058	6.6e-10
MAD1L1	cg23740897	7	2162265	Island	-0.0077	7.5e-10
TUBB	cg27092694	6	30796016	Island	0.0039	7.6e-10
TALDO1	cg26488636	11	736801	N_Shore	-0.013	7.9e-10
TOR1AIP1	cg09032840	1	178117642	N_Shore	0.024	8e-10
REM2	cg19898668	14	22426210	Island	-0.047	8.1e-10
BCL7B	cg09834234	7	72610048	Island	-0.014	8.3e-10
HLCS	cg16059256	21	37045471	S_Shelf	-0.034	8.3e-10
MAD1L1	cg08504806	7	1993765	Island	0.011	9.1e-10
C1orf35	cg00125159	1	226356763	Island	0.016	9.2e-10
TBCD	cg12742209	17	78357047	N_Shore	0.012	9.2e-10
MAD1L1	cg13509456	7	2134029	Unknown	0.017	9.5e-10
TPI1	cg16636935	12	6846988	Island	-0.037	1e-09
HNRNPL	ch.19.1271107R	19	44024371	Unknown	0.031	1e-09
MAD1L1	cg18011078	7	1937624	S_Shore	-0.02	1.1e-09
DBNL	cg09138430	7	44050792	Island	-0.026	1.1e-09
SMARCC2	cg03184964	12	54870469	S_Shore	-0.043	1.1e-09
BANP	cg01166299	16	86629055	Unknown	-0.024	1.1e-09
RTN4	cg01555122	2	55130020	N_Shore	0.036	1.2e-09
ZEB2	cg20177310	2	144992338	S_Shore	0.066	1.2e-09
TBCD	cg23549774	17	78452428	S_Shore	-0.027	1.2e-09
ANXA4	cg12725599	2	69897806	Unknown	0.051	1.3e-09
TKT	cg06396496	3	53265010	Island	-0.012	1.3e-09
MAD1L1	cg06986330	7	1828149	N_Shelf	-0.033	1.4e-09
PRDX1	cg09131901	1	45752683	Unknown	0.015	1.5e-09
GFPT2	cg01678714	5	179713015	Island	-0.013	1.5e-09
MAD1L1	cg23015664	7	2006635	Unknown	-0.019	1.5e-09
PFKP	cg24872610	10	3148994	N_Shore	-0.042	1.5e-09
MAD1L1	cg25786640	7	1912973	N_Shelf	-0.025	1.6e-09
RNF10	cg09081385	12	119456453	N_Shore	0.011	1.7e-09
CALD1	cg21037006	7	134225505	Unknown	-0.026	1.8e-09
DNAJB1	cg07813370	19	14490638	Island	0.0064	1.8e-09
MCM2	cg13296238	3	128806655	Island	0.031	1.9e-09
WIPI2	cg24555360	7	5219577	Unknown	-0.0073	1.9e-09
RPAP3	cg05731122	12	46386553	S_Shore	0.043	1.9e-09
MAD1L1	cg06733294	7	2139993	Unknown	0.013	2e-09
MAD1L1	cg08021734	7	1921667	Unknown	-0.018	2.1e-09
FANCA	cg00529910	16	88349794	Unknown	-0.034	2.1e-09
KCTD17	cg25061914	22	35777414	N_Shore	0.0098	2.1e-09
DAXX	cg03369465	6	33399345	S_Shore	0.0081	2.2e-09
MAD1L1	cg05797131	7	2046608	Unknown	0.0097	2.2e-09
MAD1L1	cg19969115	7	2006424	Unknown	-0.017	2.5e-09
GNMT	cg19070139	6	43036495	Island	-0.02	2.6e-09
MAD1L1	cg08901151	7	2138786	Unknown	0.011	2.6e-09
WIBG	cg05173382	12	54607182	Island	0.0058	2.7e-09
BANP	cg08295857	16	86654089	Unknown	0.019	2.7e-09
PA2G4	cg01250280	12	54790715	Unknown	-0.016	2.9e-09
TBCD	cg10377414	17	78426125	S_Shelf	-0.037	2.9e-09
CCM2	cg20762137	7	45005488	N_Shore	0.031	3e-09
CKB	cg23962018	14	103059102	Island	-0.018	3e-09
LDHB	cg20717612	12	21702250	S_Shore	0.022	3.1e-09
LDHB	cg03243946	12	21702301	S_Shore	0.019	3.1e-09
DDX23	cg26663063	12	47525744	Unknown	0.0079	3.2e-09
PFKP	cg19416623	10	3136549	N_Shore	-0.0089	3.3e-09
ALDOA	cg23166955	16	29984692	Island	0.016	3.3e-09
HMGN1	cg06560309	21	39642056	Island	0.024	3.3e-09
MAD1L1	cg15879716	7	1898798	Unknown	-0.0093	3.4e-09
ALDOA	cg00300822	16	29983012	N_Shore	-0.012	3.4e-09
NAP1L1	cg05848070	12	74765269	Island	0.017	3.5e-09
EPAS1	cg13997788	2	46446727	Unknown	-0.046	3.6e-09
MAP4K2	cg18212762	11	64313230	Unknown	0.016	3.6e-09
ANXA4	cg12518775	2	69823798	S_Shore	-0.022	3.7e-09
BANP	cg06380352	16	86615188	N_Shelf	0.0096	3.8e-09
NBN	cg00797142	8	91067455	S_Shore	-0.017	3.9e-09
HMGN1	cg13791713	21	39642786	Island	-0.039	4e-09
SULT4A1	cg27501458	22	42590023	S_Shore	-0.032	4e-09
MPG	cg02729269	16	67772	Island	-0.031	4.1e-09
HNRNPL	cg17152154	19	44035185	S_Shore	-0.013	4.2e-09
MPG	cg15768556	16	68630	Island	0.012	4.6e-09
TBCD	cg18061543	17	78457752	S_Shore	-0.025	4.6e-09
MAD1L1	cg26797297	7	2127256	Unknown	0.0058	4.8e-09
LASP1	cg24350392	17	34279673	Island	-0.0056	4.8e-09
SYAP1	cg06568260	X	16689752	Unknown	-0.017	4.9e-09
CHMP2B	cg22470827	3	87359433	Island	0.012	5e-09
STIP1	cg19352801	11	63728342	N_Shelf	0.0067	5.1e-09
TRIM15	cg21988950	6	30239670	Unknown	0.0064	5.3e-09
CCM2	cg22037919	7	45005520	N_Shore	0.032	5.6e-09
ZFP36L1	cg12827637	14	68326544	Island	-0.083	5.6e-09
KLHDC4	cg06340365	16	86306873	Unknown	0.012	5.8e-09
MICA	cg18188079	6	31488467	Unknown	0.032	6.5e-09
ACAT2	cg09718295	6	160102846	Island	-0.012	6.8e-09
RECQL4	cg19996418	8	145708386	N_Shore	0.0079	6.8e-09
KLHDC4	cg21461308	16	86311520	Island	-0.018	6.9e-09
ENAH	cg18314121	1	223792983	Unknown	0.0098	7e-09
SARS	cg16257375	1	109572550	Unknown	-0.028	7.2e-09
MAD1L1	cg01055075	7	1844481	N_Shelf	0.019	7.2e-09
PRDX1	cg03501596	1	45760308	Island	0.049	7.3e-09
TERF1	cg24860970	8	74083319	N_Shore	0.044	7.3e-09
TNKS2	cg03046325	10	93548641	Island	-0.017	7.5e-09
MAD1L1	cg12523424	7	2151335	N_Shore	-0.015	7.6e-09
MAD1L1	cg00446065	7	2120701	N_Shore	-0.014	7.8e-09
NUMA1	cg20994083	11	71430353	Unknown	-0.014	7.8e-09
REM2	cg18732064	14	22425899	Island	-0.0082	7.9e-09
CKB	cg12042503	14	103057481	Island	-0.007	8.1e-09
BANP	cg16672956	16	86649268	Unknown	-0.036	8.3e-09
HMGN3	cg22032366	6	79968135	Unknown	0.013	8.5e-09
MAD1L1	cg22329336	7	1917004	Island	0.014	8.5e-09
PA2G4	cg00935782	12	54785187	Island	0.03	8.5e-09
LASP1	cg23559053	17	34328542	Island	0.019	8.6e-09
MAD1L1	cg26204448	7	1928738	Unknown	0.075	8.9e-09
HSPA6	cg18761894	1	159762603	S_Shore	0.017	9e-09
PPP6R3	cg16302458	11	67984804	Island	0.0029	9e-09
PFKP	cg15319824	10	3150974	Island	-0.0098	9.2e-09
ACOT7	cg23230478	1	6283207	Unknown	-0.025	9.5e-09
TRIM15	cg23623622	6	30247859	Island	-0.0065	9.6e-09
SCLY	cg11411227	2	238654859	Unknown	-0.012	9.9e-09
SP100	cg02001779	2	230989508	Unknown	0.043	1e-08
HCLS1	cg06577710	3	122862435	Unknown	0.02	1e-08
WIPI2	cg00703902	7	5219542	Unknown	-0.015	1e-08
PHYHD1	cg13022129	9	130723683	Unknown	0.0097	1e-08
AHNAK	cg22625903	11	62069859	Island	-0.011	1.1e-08
HAGH	cg03673624	16	1807119	N_Shore	0.0054	1.1e-08
RABIF	cg18277005	1	201125314	S_Shore	0.066	1.2e-08
DPYSL3	cg15642200	5	146813663	Island	-0.015	1.2e-08
MAD1L1	cg13936061	7	2137156	Unknown	0.012	1.2e-08
TNKS	cg07962051	8	9450333	N_Shore	0.032	1.2e-08
PFKP	cg02345060	10	3155341	Unknown	0.005	1.2e-08
TBCD	cg07918170	17	78483437	S_Shore	-0.017	1.2e-08
TUBB	cg24297454	6	30797190	Island	-0.019	1.3e-08
YWHAG	cg01708711	7	75796967	Island	-0.029	1.3e-08
FANCA	cg05658771	16	88411680	S_Shore	-0.025	1.3e-08
MAD1L1	cg14972721	7	1969805	Unknown	0.013	1.4e-08
TOMM34	cg09337208	20	43022723	S_Shore	0.033	1.4e-08
PGM1	cg24585453	1	63831260	N_Shore	0.061	1.5e-08
CPNE3	cg10473004	8	87595821	Island	-0.02	1.5e-08
CCDC43	cg11234017	17	40122698	Island	-0.016	1.5e-08
VAX2	cg06086887	2	70982505	Island	-0.029	1.6e-08
ZEB2	cg21701531	2	144991669	Island	-0.012	1.6e-08
WIBG	cg13937449	12	54607237	Island	-0.013	1.6e-08
TEP1	cg05306587	14	19951442	Island	0.0068	1.6e-08
SRSF6	cg16406226	20	41519872	Island	-0.013	1.6e-08
SRSF6	cg25578064	20	41520201	Island	-0.014	1.7e-08
ALDOA	cg16362480	16	29984585	Island	-0.048	1.8e-08
DNAJB1	cg09431544	19	14490187	Island	-0.022	1.8e-08
VAX2	cg25413843	2	70980199	N_Shore	-0.031	1.9e-08
TBCD	cg16450577	17	78399664	Unknown	-0.015	1.9e-08
IFRD2	cg22539505	3	50305114	Island	0.012	2e-08
CLK3	cg17038108	15	72694640	Island	-0.0093	2e-08
SRSF6	cg09620491	20	41519753	Island	0.037	2e-08
VAX2	cg02558364	2	70980877	Island	-0.014	2.1e-08
CTBP1	cg22510098	4	1219471	Island	0.0092	2.1e-08
AHCY	cg07721779	20	32354899	Island	0.0077	2.1e-08
NOL12	cg14398464	22	36412054	N_Shore	0.024	2.1e-08
HMGB3	cg02023473	X	149901597	N_Shore	0.046	2.1e-08
MAD1L1	cg12356249	7	1936400	N_Shore	-0.013	2.2e-08
DDX23	cg05065690	12	47532274	Island	-0.015	2.2e-08
BANP	cg27627876	16	86660321	S_Shore	-0.023	2.2e-08
FANCA	cg05105054	16	88349900	Unknown	-0.016	2.2e-08
TOMM34	cg25931296	20	43022794	S_Shore	0.04	2.2e-08
AKR7A3	cg24008908	1	19488040	Island	-0.037	2.3e-08
TBCD	cg19882243	17	78470809	Unknown	0.011	2.3e-08
DNAJB1	cg13682437	19	14490247	Island	0.013	2.3e-08
CASP7	cg22906389	10	115428900	N_Shore	-0.013	2.4e-08
AKR7A3	cg00690710	1	19488025	Island	-0.049	2.5e-08
CXCR4	cg05303524	2	136592633	N_Shore	0.021	2.5e-08
TKT	cg01262337	3	53265245	Island	0.042	2.5e-08
CASP7	cg24846397	10	115428145	N_Shore	0.011	2.5e-08
CPPED1	cg06716411	16	12706321	Unknown	0.0087	2.5e-08
ZC3H18	cg07702548	16	87164413	Island	-0.022	2.6e-08
RPP25	cg15611336	15	73035549	Island	-0.046	2.7e-08
BANP	cg02800384	16	86609810	Island	0.0064	2.7e-08
NOP10	cg19928692	15	32422519	Unknown	0.033	2.8e-08
THG1L	cg19754716	5	157091395	Island	0.043	2.9e-08
TNPO2	ch.19.565153F	19	12685986	Unknown	0.019	2.9e-08
TERT	cg13995918	5	1333305	N_Shelf	-0.0062	3e-08
MADD	cg14178696	11	47247614	N_Shore	-0.011	3e-08
MAPK12	cg03938598	22	49041995	Island	-0.012	3e-08
MAD1L1	cg13470333	7	1875240	Island	0.0064	3.1e-08
BANP	cg01589094	16	86619215	S_Shore	-0.034	3.1e-08
CAMK1D	cg09958065	10	12688532	Unknown	0.058	3.2e-08
DPYSL3	cg20564764	5	146813364	Island	-0.013	3.4e-08
HMGN4	cg09190325	6	26646993	Island	0.028	3.4e-08
MAD1L1	cg03243669	7	1898302	Unknown	-0.0099	3.4e-08
MAD1L1	cg24254658	7	2151365	N_Shore	-0.038	3.4e-08
PTMA	cg00913289	2	232281525	Island	-0.036	3.5e-08
PPM1G	cg20872072	2	27461120	S_Shelf	0.013	3.6e-08
MICA	cg27078188	6	31487076	Unknown	0.016	3.7e-08
ZFP36L1	cg02921350	14	68330053	Island	-0.011	3.7e-08
HLCS	cg04126652	21	37273065	N_Shore	0.05	3.7e-08
HOXA3	cg02693607	7	27117123	S_Shore	-0.021	3.8e-08
HIST1H2AL	cg09032630	6	27939935	N_Shore	-0.048	3.9e-08
TERF2	cg03970351	16	67977584	Island	0.011	3.9e-08
MAD1L1	cg16773043	7	1929675	Unknown	0.004	4e-08
YWHAE	cg02749789	17	1250281	Island	-0.031	4e-08
PRDX6	cg11409796	1	171712917	Island	-0.0064	4.2e-08
RPAP3	cg02433406	12	46382317	N_Shelf	-0.018	4.2e-08
TWF2	cg04685459	3	52248565	Island	-0.019	4.3e-08
HIST1H2AL	cg27271242	6	27940707	N_Shore	-0.033	4.3e-08
HNRNPL	cg13353472	19	44034957	Island	-0.0051	4.5e-08
AMPD2	cg25110106	1	109969506	Unknown	-0.015	4.6e-08
PCNP	cg00248310	3	102775375	N_Shore	0.029	4.6e-08
TRIM15	cg03771840	6	30248124	Island	-0.055	4.6e-08
PALM	cg03125787	19	692885	S_Shore	-0.022	4.6e-08
AMPD2	cg25772143	1	109969544	Unknown	0.021	4.7e-08
MPG	cg16383109	16	66451	N_Shore	-0.025	4.7e-08
TBCD	cg22007633	17	78480675	Island	-0.015	4.7e-08
MAD1L1	cg01827097	7	1904208	N_Shore	0.011	4.8e-08
CFL1	cg06443583	11	65382718	Island	0.02	4.8e-08
TNKS	cg18974903	8	9658577	Unknown	-0.03	4.9e-08
H2AFX	cg23763197	11	118470859	Island	-0.012	4.9e-08
MAP4	cg18305147	3	47993679	Unknown	-0.019	5.1e-08
MAD1L1	cg21010028	7	1935863	N_Shore	0.0084	5.1e-08
ZNF790	cg17656260	19	42021506	S_Shore	-0.024	5.1e-08
CXCR4	cg12595667	2	136588564	N_Shore	0.067	5.2e-08
PPP1R2	cg06833798	3	196722539	Unknown	0.022	5.3e-08
HMGN4	cg27053692	6	26645715	N_Shore	0.017	5.3e-08
TINF2	cg01711986	14	23782401	S_Shore	-0.019	5.3e-08
DNMT3A	cg11798660	2	25357902	S_Shelf	-0.021	5.5e-08
CHMP2B	cg24337683	3	87359086	Island	0.0052	5.6e-08
TERT	cg15927295	5	1323057	N_Shore	0.0078	5.6e-08
TALDO1	cg15498283	11	737520	Island	-0.011	5.8e-08
CLPTM1L	cg17304712	5	1371519	Unknown	-0.028	6e-08
TBCD	cg09969462	17	78327786	N_Shelf	-0.034	6e-08
RNF10	cg25045489	12	119455921	N_Shore	-0.028	6.1e-08
SULT4A1	cg10894483	22	42589330	Island	-0.026	6.3e-08
RAD54L	cg23018400	1	46485419	Unknown	-0.0082	6.4e-08
XPO1	cg11594131	2	61618864	N_Shore	-0.012	6.5e-08
TUBB	cg22001807	6	30798334	S_Shore	-0.035	6.7e-08
AKR7A3	cg07838106	1	19488030	Island	-0.059	6.8e-08
YWHAG	cg07777352	7	75796802	Island	-0.0088	6.9e-08
RPP25	cg16914151	15	73036840	Island	-0.018	6.9e-08
MAD1L1	cg02983650	7	2208395	Unknown	0.0081	7.3e-08
COTL1	cg10332723	16	83157653	Unknown	0.015	7.3e-08
HMGN4	cg04370575	6	26645458	N_Shore	0.026	7.7e-08
MAPK12	cg05119113	22	49035981	S_Shelf	0.011	7.9e-08
MAD1L1	cg19090492	7	1979399	Unknown	-0.013	8.1e-08
CORO1B	cg04867406	11	66967633	Unknown	-0.012	8.2e-08
RGMA	cg26907405	15	91410555	Island	0.012	8.2e-08
SMARCC2	cg26841507	12	54869519	N_Shore	-0.019	8.6e-08
MAD1L1	cg11496291	7	1992429	N_Shore	0.0082	8.7e-08
RGMA	cg24975821	15	91428562	N_Shelf	0.0082	8.8e-08
PFKP	cg07876051	10	3149145	N_Shore	-0.017	9e-08
DHX38	cg04885614	16	70688382	S_Shelf	0.0073	9.1e-08
CHMP2B	cg05972102	3	87365400	Unknown	-0.011	9.8e-08
PFKP	cg20520804	10	3139673	S_Shore	-0.0062	9.8e-08

## Sheet: Table S8.
Table S8 412 CpG sites in 193 unique genes with a known role in telomere function demonstrating genome wide significance with end-stage kidney disease in the UK-ROI population. Arranged in order of significance.
Gene	CpG site	Chr	Position	Location	∆β	P value
REM2	cg19898668	14	23356370	Island	-0.1	2.2e-21
WIPI2	cg00987699	7	5229947	Island	-0.11	1.6e-17
ISYNA1	cg00445824	19	18548929	Island	-0.029	5.1e-17
ALDOA	cg16362480	16	30077084	Island	-0.095	2.8e-16
SRSF6	cg12417590	20	42086612	Island	-0.087	1.6e-15
SRSF6	cg21985132	20	42086626	Island	-0.09	2.7e-15
HMGN1	cg01338834	21	40720919	Island	-0.047	2.7e-15
RAD54L	cg16163324	1	46712932	Unknown	-0.029	3.3e-15
HMGN1	cg13791713	21	40720916	Island	-0.067	1.7e-14
PGD	cg11673391	1	10459052	Island	0.049	2.3e-14
HIST1H2AL	cg19435409	6	27833121	Island	0.047	2.8e-14
RECQL5	cg01973089	17	73647209	Unkown	0.015	2.9e-14
RAD50	cg21935083	5	131892314	N_Shore	0.23	3.1e-14
PARP1	cg03149313	1	226595334	Island	0.026	4.1e-14
WIPI2	cg05639533	7	5258428	Unkown	0.13	5e-14
SRSF7	cg01840575	2	38977957	Island	0.094	8.9e-14
MAD1L1	cg24247786	7	1940280	S_Shelf	0.029	9e-14
MAD1L1	cg20556803	7	2114593	N_Shore	-0.082	1.1e-13
TBC1D10A	cg03951724	22	30723125	Island	-0.036	1.2e-13
PRDX6	cg02624704	1	173446429	Island	-0.048	1.3e-13
PFKP	cg10348208	10	3146059	Island	0.02	1.3e-13
TOR1AIP1	cg09150905	1	179851194	N_Shore	-0.026	1.9e-13
ASS1	cg22791453	9	133319899	Island	-0.048	2.1e-13
NUDC	cg18387343	1	27248345	Island	-0.019	2.3e-13
MAGOHB	cg26422674	12	10766150	Island	-0.056	2.3e-13
MAD1L1	cg08513622	7	1889785	N_Shore	-0.029	2.6e-13
ZFP36L1	cg12827637	14	69256791	Island	-0.14	3.6e-13
HMGN1	cg00297767	21	40721426	Island	-0.029	3.7e-13
WARS	cg10167235	14	100807646	Unkown	0.1	3.8e-13
RTN3	cg06604058	11	63448992	Island	-0.019	3.9e-13
BANP	cg02604995	16	88050370	N_Shore	-0.056	4.9e-13
HIST1H2AL	cg27064266	6	27833402	Island	0.037	5.7e-13
SRSF7	cg08187034	2	38970936	Unkown	0.018	6e-13
CORO1B	cg20744217	11	67211017	Unkown	-0.048	8.1e-13
HIST1H2AL	cg05396178	6	27833129	Island	0.11	9.3e-13
MAD1L1	cg01055075	7	1877955	N_Shelf	0.031	9.3e-13
RPP25	cg15611336	15	75248496	Island	-0.078	1e-12
AMPD2	cg22164238	1	110162488	Island	0.033	1.3e-12
KIAA1191	cg08800530	5	175788722	Island	0.089	1.4e-12
HNMT	cg06162038	2	138727217	Unknown	0.18	1.5e-12
PACSIN1	cg05233674	6	34433773	Island	-0.025	1.5e-12
MAD1L1	cg05797131	7	2080082	Unknown	0.015	1.6e-12
HGD	cg14527029	3	120401095	Unknown	0.058	2.3e-12
SBDS	cg25143746	7	66459761	N_Shore	0.083	2.3e-12
PEA15	cg20420867	1	160175396	Island	-0.028	2.6e-12
DAXX	cg03369465	6	33291367	S_Shore	0.012	2.7e-12
EIF4B	cg16784092	12	53400507	Island	0.043	2.7e-12
ARID3B	cg26705930	15	74833631	Island	-0.085	2.8e-12
TRIM15	cg23784132	6	30132471	Unknown	0.018	2.9e-12
SCRN2	cg10093739	17	45917418	N_Shore	0.022	2.9e-12
MAP4	cg05959577	3	48129425	N_Shore	0.11	3e-12
ZC3H18	cg00366505	16	88636230	Island	-0.024	3.1e-12
MAD1L1	cg17693534	7	2170500	Unkown	-0.053	3.2e-12
PNMT	cg01266707	17	37824461	Island	-0.067	3.2e-12
ANXA5	cg08715877	4	122618117	Island	-0.018	3.3e-12
TUBB	cg00783730	6	30689216	Island	-0.049	3.3e-12
MAD1L1	cg03727554	7	2214778	Unkown	-0.034	3.3e-12
AFAP1L2	cg20663200	10	116163392	Island	0.061	3.5e-12
KLHDC4	cg00782772	16	87754076	Island	-0.024	3.8e-12
ANXA2	cg06738887	15	60688010	N_Shore	0.13	4.5e-12
TSSC4	cg02485697	11	2424015	S_Shore	0.017	4.7e-12
PTPN5	cg18908568	11	18754796	Unkown	0.019	4.8e-12
ZC3H18	cg07702548	16	88636912	Island	-0.035	5.2e-12
MPG	cg02729269	16	127772	Island	-0.047	5.5e-12
CPNE2	cg09100343	16	57147202	Unkown	0.04	5.6e-12
BANP	cg06380352	16	88057687	N_Shelf	0.015	5.6e-12
MAP4K2	cg18212762	11	64556654	Unkown	0.025	5.9e-12
BICD1	cg20005415	12	32271511	Unkown	-0.042	6.4e-12
TERF2	cg05622441	16	69419962	Island	-0.019	6.7e-12
OBFC1	cg23333420	10	105677801	Island	0.042	6.8e-12
KIAA1191	cg21605986	5	175788725	Island	0.073	7.3e-12
PGM1	cg02994863	1	64059297	Island	0.032	7.6e-12
PA2G4	cg14940636	12	56498092	Island	0.088	7.9e-12
XRCC5	cg25108567	2	216979652	Unknown	0.1	9.1e-12
MADD	cg04000940	11	47351460	Unkown	0.034	9.8e-12
CTBP1	cg14586363	4	1224499	Island	-0.0079	1.1e-11
HSPA6	cg17405122	1	161494852	Island	-0.081	1.2e-11
CTBP1	cg03685771	4	1236678	S_Shelf	-0.055	1.2e-11
TUBB	cg02831473	6	30688676	Island	0.02	1.2e-11
HEXIM2	cg06888550	17	43238612	Island	0.027	1.2e-11
BANP	cg07018090	16	88079797	Unkown	-0.12	1.3e-11
TBCD	cg19882243	17	80877520	Unkown	0.017	1.3e-11
APPL2	cg14864782	12	105631413	S_Shore	0.018	1.4e-11
GAR1	cg17404403	4	110737017	Island	-0.038	1.5e-11
MAD1L1	cg14972721	7	2003279	Unkown	0.02	1.6e-11
MAD1L1	cg06733294	7	2173467	Unkown	0.019	1.6e-11
PPM1G	cg20872072	2	27607616	S_Shelf	0.022	1.7e-11
YWHAG	cg17100201	7	75958978	Island	-0.018	1.7e-11
DNAJB1	cg01083584	19	14629193	Island	-0.035	1.7e-11
AIMP2	cg09258022	7	6057349	Unkown	-0.03	2.1e-11
MCM2	cg00211174	3	127332098	Unknown	0.14	2.3e-11
AKT1	cg01749142	14	105262305	S_Shore	-0.037	2.3e-11
C1orf174	cg19375403	1	3807709	N_Shore	0.082	2.5e-11
PRDX1	cg18874953	1	45988479	S_Shore	-0.043	2.6e-11
SH3GL2	cg13783152	9	17579026	Island	-0.043	2.6e-11
TBCD	cg00614360	17	80858406	S_Shore	0.023	2.6e-11
CAMK1D	cg05320820	10	12530846	Unkown	-0.06	2.7e-11
TPI1	cg16636935	12	6976727	Island	-0.052	3e-11
RTN3	cg20971459	11	63513479	Unkown	-0.038	3.1e-11
DBNL	cg16826947	7	44084618	Island	0.047	3.2e-11
NCL	cg26258108	2	232329189	Island	0.022	3.4e-11
ZFP36L1	cg08169020	14	69256888	Island	-0.17	3.4e-11
FANCA	cg00529910	16	89822293	Unkown	-0.049	3.4e-11
MAD1L1	cg13936061	7	2170630	Unkown	0.019	3.6e-11
C12orf43	cg08282784	12	121454133	N_Shore	-0.04	3.7e-11
WIPI2	cg00731395	7	5265623	N_Shore	0.016	3.8e-11
CLK3	cg17971555	15	74922293	Unkown	0.018	3.8e-11
BANP	cg08295857	16	88096588	Unkown	0.028	3.9e-11
TBCD	cg24052809	17	80771717	N_Shore	-0.029	4e-11
SCRN2	cg01390728	17	45919287	S_Shore	-0.033	4.1e-11
TBCD	cg26092192	17	80759678	Unkown	-0.059	4.1e-11
KIAA1279	cg09420665	10	70748495	Island	0.02	4.2e-11
YWHAE	cg16268449	17	1302306	N_Shore	0.035	4.6e-11
ACTB	cg26636061	7	5568044	N_Shore	-0.039	5.4e-11
MICA	cg06177002	6	31370956	Island	0.015	5.5e-11
TBCA	cg23152667	5	77072348	S_Shore	-0.061	5.6e-11
TSSC4	cg04099813	11	2422520	S_Shore	0.016	5.8e-11
NAP1L1	cg20095338	12	76478402	Island	-0.053	6e-11
SRSF6	cg01438737	20	42086396	Island	0.031	6e-11
TNKS2	cg12805727	10	93557676	N_Shore	0.14	6.3e-11
CXCR4	cg12595667	2	136872094	N_Shore	0.1	6.8e-11
WFS1	cg17662872	4	6270680	N_Shore	0.018	7.2e-11
PAK4	cg24957950	19	39616336	Island	-0.03	7.4e-11
BCL7B	cg03894450	7	72970595	N_Shore	0.085	7.8e-11
WFS1	cg08703151	4	6299846	N_Shelf	0.015	7.9e-11
PFKP	cg07876051	10	3159145	N_Shore	-0.028	8.7e-11
CHMP2B	cg06746074	3	87276268	Island	0.025	8.8e-11
MAGOHB	cg05164321	12	10766153	Island	0.016	9.6e-11
PML	cg16232842	15	74286823	N_Shelf	0.072	9.6e-11
MAD1L1	cg23015664	7	2040109	Unknown	-0.027	9.9e-11
CLPTM1L	cg22521129	5	1345308	Island	-0.042	1e-10
PGM2	cg02263880	4	37827702	N_Shore	0.058	1.1e-10
PGM1	cg24585453	1	64058672	N_Shore	0.091	1.2e-10
CXCR4	cg03101422	2	136876737	Island	0.025	1.2e-10
TSSC4	cg05557255	11	2422385	Island	0.047	1.2e-10
HGD	cg04546097	3	120401058	Unknown	0.033	1.3e-10
NBN	cg17724365	8	90997008	S_Shore	0.068	1.3e-10
SRM	cg09501892	1	11121054	S_Shore	0.073	1.4e-10
TNKS	cg08501054	8	9413133	N_Shore	0.061	1.4e-10
BANP	cg09975659	16	88050166	N_Shore	0.027	1.4e-10
TBCA	cg03705405	5	77072399	S_Shore	0.024	1.5e-10
HIST1H2AL	cg12252297	6	27833555	N_Shore	0.06	1.6e-10
NAP1L1	cg07656304	12	76479148	S_Shore	0.064	1.6e-10
PINX1	cg11821591	8	10697633	Island	0.019	2e-10
TUBB	cg02167193	6	30688035	Island	-0.024	2.1e-10
CTBP1	cg22510098	4	1229471	Island	0.014	2.2e-10
RTEL1	cg09824849	20	62289358	Island	-0.067	2.2e-10
PDLIM2	cg27649089	8	22436424	Island	-0.026	2.3e-10
WIPI2	cg20592700	7	5230083	Island	-0.083	2.4e-10
THG1L	cg18027481	5	157158638	Island	0.046	2.5e-10
BANP	cg09467078	16	88082076	Unkown	-0.0092	2.6e-10
TBCD	cg10377414	17	80832836	S_Shelf	-0.051	2.7e-10
TBCD	cg02217022	17	80833526	S_Shelf	0.045	2.7e-10
LTA4H	cg26240353	12	96429271	Island	0.019	2.8e-10
HIST1H2AL	cg09032630	6	27831956	N_Shore	-0.072	2.9e-10
DNAJB1	cg09431544	19	14629187	Island	-0.033	2.9e-10
TRIM15	cg03242458	6	30135644	Unknown	0.031	3.1e-10
TBCA	cg15376367	5	77072483	S_Shore	0.033	3.3e-10
BCL7B	cg09834234	7	72972112	Island	-0.019	3.4e-10
DDX11	cg01964925	12	31254036	Unkown	0.024	3.4e-10
PRX	cg24923931	19	40904691	Island	-0.13	3.4e-10
CASP7	cg10771518	10	115439279	Island	-0.032	3.7e-10
MAD1L1	cg22329336	7	1950478	Island	0.02	4e-10
WIPI2	cg25787131	7	5265865	N_Shore	0.012	4.1e-10
TBCD	cg22007633	17	80887386	Island	-0.022	4.3e-10
GAPDH	cg11508669	12	6643545	Island	0.019	4.4e-10
TUBB3	cg10512259	16	90000729	N_Shore	0.016	4.7e-10
XPO1	cg15711740	2	61764176	N_Shore	0.038	4.8e-10
VAX2	cg19015611	2	71126446	N_Shore	0.092	4.8e-10
ACTB	cg27056436	7	5569463	Island	-0.036	5.3e-10
ZNF790	cg10211019	19	37328842	N_Shore	0.052	5.3e-10
THG1L	cg21115120	5	157158441	Island	0.057	5.5e-10
APOBEC3F	cg09582545	22	39440294	Unkown	0.011	5.5e-10
SARS	cg12465490	1	109780771	Unknown	0.031	5.6e-10
GNMT	cg19070139	6	42928517	Island	-0.027	5.7e-10
ENSA	cg12649615	1	150602426	S_Shore	0.036	6.1e-10
HIST1H4B	cg05471775	6	26027531	Island	0.056	6.1e-10
RAD54L	cg03262773	1	46712613	Unknown	0.067	6.2e-10
MCM2	cg13296238	3	127323965	Island	0.041	6.3e-10
DDX23	cg10815395	12	49237807	Unkown	-0.052	6.3e-10
EVL	cg01647729	14	100594643	Unkown	0.017	6.4e-10
TBCD	cg25819341	17	80826800	N_Shore	-0.034	6.5e-10
MAD1L1	cg26945846	7	2004389	N_Shelf	-0.032	6.6e-10
YWHAG	cg01708711	7	75959031	Island	-0.041	6.8e-10
CFL1	cg14395634	11	65626208	Island	0.067	6.9e-10
MCM2	cg26797238	3	127323818	Island	0.017	7.3e-10
RAD50	cg04272044	5	131893381	S_Shore	0.037	7.3e-10
RTN4	cg27069263	2	55278118	S_Shore	0.15	8e-10
TBCD	cg23892310	17	80816702	N_Shore	-0.041	8.2e-10
MAD1L1	cg00446065	7	2154175	N_Shore	-0.019	8.4e-10
TUBB3	cg13494498	16	89990214	Island	-0.039	9.3e-10
YWHAG	cg19722041	7	75987438	N_Shore	0.037	9.5e-10
MAD1L1	cg12404837	7	2130633	Unknown	-0.0086	9.6e-10
XPO1	cg24677268	2	61764011	N_Shore	0.12	9.7e-10
MAPK12	cg05119113	22	50693854	S_Shelf	0.017	9.7e-10
RPAP1	cg20922473	15	41836038	N_Shore	0.047	1.1e-09
GFPT2	cg23260877	5	179742954	S_Shore	0.046	1.2e-09
TRMT1	cg07598522	19	13227118	Island	-0.019	1.2e-09
TBCD	cg23549774	17	80859139	S_Shore	-0.034	1.4e-09
TMSB10	cg21998505	2	85133728	S_Shore	0.052	1.5e-09
MAD1L1	cg12356249	7	1969874	N_Shore	-0.018	1.5e-09
YWHAG	cg07777352	7	75958866	Island	-0.013	1.6e-09
ATM	cg24027342	11	108131609	Unkown	-0.03	1.6e-09
AKR1B10	cg14822195	7	134218694	Unkown	0.012	1.7e-09
PRKDC	cg12148237	8	48691052	Unkown	-0.042	1.7e-09
TERT	cg17249224	5	1257061	Island	0.013	1.8e-09
MAP7	cg22468751	6	136824489	Unknown	0.092	1.8e-09
LDHA	cg03177631	11	18415927	Island	0.013	1.8e-09
KLHDC4	cg08111426	16	87743106	Island	0.017	1.8e-09
TRMT1	cg12187624	19	13226110	N_Shore	0.01	1.8e-09
TBCA	cg22933020	5	77072365	S_Shore	-0.016	1.9e-09
IFRD2	cg22539505	3	50330110	Island	0.016	2e-09
ACAT2	cg09718295	6	160182856	Island	-0.016	2e-09
SCLY	cg12458179	2	238969828	Island	-0.029	2.1e-09
DPYSL3	cg19630951	5	146771456	Unknown	0.025	2.1e-09
MAD1L1	cg18011078	7	1971098	S_Shore	-0.026	2.1e-09
ZNF790	cg02343318	19	37329498	Island	0.059	2.1e-09
TUBB	cg09389160	6	30688828	Island	-0.029	2.2e-09
GAS2L1	cg05684145	22	29708028	N_Shore	0.027	2.4e-09
CAMK1D	cg26169081	10	12648338	Unkown	-0.069	2.5e-09
PRX	cg26200585	19	40919245	Unkown	0.051	2.6e-09
MAP4	cg04441191	3	48130393	Island	-0.031	2.7e-09
CAMK1D	cg09958065	10	12648526	Unkown	0.081	3e-09
MAD1L1	cg19969115	7	2039898	Unknown	-0.022	3.1e-09
PFKP	cg10831391	10	3109765	Island	-0.04	3.1e-09
DBNL	cg09138430	7	44084267	Island	-0.033	3.2e-09
DDX23	cg22998206	12	49239429	Unkown	-0.047	3.2e-09
NOP10	cg12390237	15	34634263	S_Shelf	0.033	3.2e-09
TBL1X	cg02263717	X	9431326	N_Shore	0.055	3.2e-09
MAD1L1	cg15997393	7	1961869	Unknown	-0.12	3.3e-09
PFKP	cg05469026	10	3163695	S_Shelf	-0.032	3.3e-09
BANP	cg13946872	16	87991595	Island	0.014	3.3e-09
LDHB	cg20717612	12	21810983	S_Shore	0.029	3.5e-09
FANCA	cg07422408	16	89822327	Unkown	-0.022	3.5e-09
TERT	cg20434741	5	1270927	Island	0.013	3.6e-09
TNPO2	cg17708995	19	12832077	Island	-0.083	3.6e-09
ZEB2	cg11299873	2	145147291	Island	0.012	3.8e-09
MAD1L1	cg00853819	7	1877678	N_Shelf	0.0088	3.8e-09
NOP10	cg05327068	15	34634045	S_Shelf	0.095	3.8e-09
TERT	cg00576086	5	1269066	N_Shore	-0.035	4e-09
ACTB	cg13545538	7	5567503	N_Shore	-0.04	4.1e-09
NOL12	cg14398464	22	38082108	N_Shore	0.033	4.1e-09
TUBB	cg14861518	6	30688295	N_Shore	-0.046	4.2e-09
ENSA	cg15965583	1	150601949	Island	-0.047	4.3e-09
DHX38	cg04885614	16	72130881	S_Shelf	0.01	4.3e-09
TBCD	cg21467930	17	80759522	Unkown	-0.042	4.3e-09
EIF3G	cg22352434	19	10226494	Island	-0.012	4.3e-09
CRK	cg05348421	17	1359962	S_Shore	-0.048	4.4e-09
MAD1L1	cg13509456	7	2167503	Unkown	0.021	4.5e-09
PFKP	cg00437048	10	3162191	S_Shore	-0.0093	4.5e-09
APPL2	cg19759923	12	105630205	S_Shore	0.041	4.5e-09
REM2	cg18732064	14	23356059	Island	-0.011	4.5e-09
TBCD	cg07918170	17	80890148	S_Shore	-0.023	4.8e-09
RTEL1	cg24549085	20	62289802	Island	0.03	4.8e-09
MAD1L1	cg20309371	7	2135948	Unknown	0.0093	5e-09
BAG3	cg17076667	10	121418050	Unkown	0.05	5e-09
FANCA	cg08533036	16	89859659	Unkown	-0.038	5e-09
ZC3H18	cg18813733	16	88637115	Island	0.016	5.1e-09
RPSA	cg07087116	3	39447931	Island	0.053	5.4e-09
RAD50	cg24974130	5	131893006	S_Shore	0.026	5.4e-09
PFKP	cg25707945	10	3147707	N_Shore	-0.021	5.5e-09
KLHDC4	cg06340365	16	87749372	Unkown	0.016	5.5e-09
REM2	cg05384282	14	23355373	N_Shore	-0.009	5.6e-09
ATRX	ch.X.1171704R	X	76894657	Unkown	0.096	5.8e-09
RAD50	cg05700333	5	131892723	Island	0.012	5.9e-09
WIPI2	cg20032693	7	5267248	Island	-0.021	5.9e-09
TBCD	cg26911630	17	80899158	Island	0.012	5.9e-09
AKR1A1	cg00900054	1	46016580	Island	0.018	6e-09
PA2G4	cg09821339	12	56498245	Island	0.025	6e-09
MCM2	cg20687038	3	127317259	Island	0.015	6.1e-09
TINF2	cg01711986	14	24712561	S_Shore	-0.026	6.2e-09
RTN4	cg01555122	2	55276516	N_Shore	0.044	6.3e-09
MAP2K3	cg11469540	17	21189254	S_Shore	0.033	6.3e-09
PFKP	cg03796024	10	3151764	S_Shelf	0.013	6.5e-09
BANP	cg01180268	16	88057792	N_Shelf	0.016	6.5e-09
TBCD	cg16436489	17	80757606	Unkown	-0.023	6.7e-09
AMPD2	cg21644334	1	110168049	Unknown	-0.0082	6.9e-09
MICA	cg09210225	6	31382250	Unknown	0.018	6.9e-09
ENAH	cg15676084	1	225841605	Island	0.023	7e-09
PHYHD1	cg13022129	9	131683862	Unkown	0.013	7.2e-09
MAD1L1	cg17712928	7	2124974	Unknown	-0.04	7.4e-09
RNF10	cg25045489	12	120971538	N_Shore	-0.039	7.6e-09
PPP1R2	cg26360732	3	195269834	Island	-0.053	8.2e-09
ZFP36L1	cg10099732	14	69256977	Island	-0.12	8.2e-09
CPPED1	cg06716411	16	12798820	Unkown	0.012	8.3e-09
AMPD2	cg03937605	1	110167976	Unknown	-0.02	8.4e-09
YWHAG	cg08427575	7	75988356	Island	0.0057	8.4e-09
LASP1	cg23559053	17	37075016	Island	0.024	8.4e-09
RPAP3	cg16605745	12	48099745	Island	0.02	8.9e-09
ALDOA	cg23166955	16	30077191	Island	0.02	9.1e-09
ACOT7	cg10976772	1	6390595	Unknown	0.019	1e-08
DOK2	cg15316716	8	21769797	Island	-0.077	1e-08
MT1X	cg00402068	16	56716449	S_Shore	0.049	1e-08
TERF2	cg06469895	16	69418206	N_Shore	0.046	1e-08
MAD1L1	cg25786640	7	1946447	N_Shelf	-0.03	1.1e-08
MAD1L1	cg13808180	7	2239803	Unkown	-0.011	1.1e-08
PFKP	cg00593048	10	3111452	S_Shore	0.029	1.1e-08
MAGOHB	cg27181079	12	10766103	Island	-0.043	1.1e-08
PA2G4	cg21001214	12	56497920	Island	0.04	1.1e-08
JSRP1	cg01467266	19	2252961	Island	-0.028	1.1e-08
PALM	cg03125787	19	741885	S_Shore	-0.029	1.2e-08
SARS	cg03725309	1	109757585	S_Shore	0.069	1.3e-08
TERT	cg01395424	5	1277474	Island	0.014	1.3e-08
MRE11A	cg02874321	11	94166952	Unkown	0.024	1.3e-08
DAXX	cg09864211	6	33288800	Island	0.018	1.4e-08
MAD1L1	cg13209990	7	2172133	Unkown	-0.024	1.4e-08
NAP1L1	cg05848070	12	76479002	Island	0.021	1.4e-08
HMGB3	cg02023473	X	150150939	N_Shore	0.06	1.4e-08
S100P	cg02104700	4	6698168	Unknown	0.031	1.5e-08
PML	cg19394923	15	74286704	S_Shore	0.033	1.5e-08
PRDX1	cg09131901	1	45980096	Unknown	0.018	1.6e-08
WFS1	cg00829753	4	6303534	Island	0.01	1.6e-08
FAM131B	cg09833174	7	143059591	Island	-0.027	1.6e-08
PFKP	cg19416623	10	3146549	N_Shore	-0.011	1.6e-08
CALML3	cg07706776	10	5568004	S_Shore	0.013	1.6e-08
EPAS1	cg05290658	2	46613024	Unknown	0.029	1.7e-08
MAD1L1	cg05045969	7	2154423	N_Shore	-0.036	1.7e-08
MAD1L1	cg00295426	7	2208606	Unkown	0.013	1.7e-08
PALM	cg01608315	19	739936	N_Shore	-0.042	1.7e-08
RAD50	cg08336435	5	131892515	N_Shore	0.032	1.8e-08
YWHAE	cg25299176	17	1303341	Island	-0.06	1.8e-08
REM2	cg18660987	14	23355743	Island	-0.054	1.9e-08
TBCD	cg16218516	17	80862764	N_Shore	0.0095	1.9e-08
EPAS1	cg13997788	2	46593223	Unknown	-0.056	2e-08
WIBG	cg21499430	12	56320902	Island	0.011	2e-08
BANP	cg05058069	16	88091975	Unkown	-0.011	2e-08
TNPO2	cg23659333	19	12833292	Island	-0.02	2e-08
TERT	cg13995918	5	1280305	N_Shelf	-0.0081	2.1e-08
TRIM15	cg27201802	6	30138225	N_Shore	0.026	2.1e-08
SMARCC2	cg03184964	12	56584202	S_Shore	-0.051	2.1e-08
TBCD	cg14483988	17	80890540	S_Shore	0.013	2.1e-08
GAS2L1	cg19099736	22	29702810	Island	-0.04	2.1e-08
AKR1A1	cg22350160	1	46016574	Island	0.0081	2.2e-08
BANP	cg04583842	16	88103117	S_Shore	-0.081	2.2e-08
AKR7A3	cg09028008	1	19615080	Island	-0.078	2.3e-08
AMPD2	cg26839284	1	110162246	N_Shore	0.014	2.3e-08
TEP1	cg16920242	14	20881581	Island	0.025	2.3e-08
TBCD	cg19467964	17	80806135	Unkown	-0.062	2.3e-08
ENO2	cg13334990	12	7023763	Island	-0.027	2.4e-08
PRX	cg15393221	19	40919485	Unkown	0.06	2.4e-08
TUBB	cg07174917	6	30690542	S_Shore	0.015	2.5e-08
MAD1L1	cg02240030	7	2089880	Island	-0.02	2.5e-08
SMARCC2	cg26841507	12	56583252	N_Shore	-0.025	2.6e-08
PIF1	cg23176172	15	65117895	S_Shore	0.035	2.6e-08
SULT4A1	cg10894483	22	44257997	Island	-0.035	2.6e-08
WIPI2	cg20239604	7	5265722	N_Shore	0.012	2.8e-08
ACOT7	cg04309375	1	6363886	Unknown	0.02	2.9e-08
PTMA	cg00913289	2	232573281	Island	-0.046	2.9e-08
TBCA	cg01849260	5	77072153	Island	-0.007	2.9e-08
TERT	cg04524431	5	1283350	S_Shore	-0.0099	3e-08
MAD1L1	cg22576033	7	2083868	Unknown	0.015	3e-08
MADD	cg06013329	11	47296532	Unkown	0.014	3e-08
ANXA4	cg12518775	2	69970294	S_Shore	-0.026	3.1e-08
PCNP	cg09399236	3	101293650	S_Shore	0.031	3.1e-08
TBCD	cg18183042	17	80733038	Unkown	-0.09	3.1e-08
HLCS	cg16059256	21	38123601	S_Shelf	-0.04	3.1e-08
BANP	cg01589094	16	88061714	S_Shore	-0.043	3.2e-08
AMPD2	cg25110106	1	110167983	Unknown	-0.02	3.4e-08
AMPD2	cg25772143	1	110168021	Unknown	0.028	3.5e-08
TUBB	cg01043997	6	30689219	Island	-0.025	3.5e-08
CLPTM1L	cg26224791	5	1320734	Unknown	-0.009	3.8e-08
HNRNPL	ch.19.1271107R	19	39332532	Unkown	0.035	3.8e-08
CNST	cg20781526	1	246799336	Unknown	0.0097	4e-08
ZEB2	cg20995564	2	145172035	Unkown	0.072	4.1e-08
TRIM15	cg03771840	6	30140145	Island	-0.072	4.1e-08
MAD1L1	cg02272667	7	1922866	Unknown	0.047	4.2e-08
KLHDC4	cg02924834	16	87744876	S_Shore	0.013	4.2e-08
KLHDC4	cg01304993	16	87742839	Island	0.016	4.3e-08
RPSA	cg17944282	3	39448217	Island	0.0049	4.4e-08
NUDT18	cg17207815	8	21966362	N_Shore	0.029	4.4e-08
TNPO2	cg02011723	19	12831888	Island	-0.072	4.4e-08
TBCD	cg10310700	17	80872461	S_Shore	-0.056	4.5e-08
PFKP	cg15674181	10	3158688	N_Shelf	-0.0099	4.6e-08
CASP7	cg24846397	10	115438155	N_Shore	0.014	4.6e-08
TNPO2	cg11788103	19	12833533	Island	-0.013	4.6e-08
ENSA	cg00792172	1	150602446	S_Shore	0.014	4.8e-08
CPPED1	cg26753721	16	12875117	Unkown	-0.027	4.8e-08
TINF2	cg17109273	14	24712029	Island	-0.012	5e-08
WIPI2	cg09085524	7	5273407	Unkown	0.0089	5.1e-08
ZFP36L1	cg06617636	14	69256690	Island	-0.087	5.1e-08
ZEB2	cg00602811	2	145278564	N_Shelf	0.081	5.3e-08
HOXA3	cg06837799	7	27160960	N_Shore	0.027	5.3e-08
PRDX1	cg14219630	1	45987336	Island	0.011	5.5e-08
DAXX	cg07689821	6	33290736	Island	0.014	5.5e-08
CFL1	cg11042866	11	65626132	Island	0.056	5.5e-08
CHMP2B	cg03435608	3	87276226	Island	0.0099	5.6e-08
DNMT3A	cg04683068	2	25527080	Unknown	-0.041	5.7e-08
HSP90AB1	cg12571687	6	44215362	Island	0.065	5.7e-08
PGD	cg02916418	1	10480153	Unknown	0.041	6.1e-08
CPNE3	cg10473004	8	87526705	Island	-0.025	6.2e-08
RPL19	cg02258972	17	37360836	S_Shelf	0.024	6.2e-08
ENSA	cg17755794	1	150601493	N_Shore	0.082	6.4e-08
SP100	cg02001779	2	231281264	Unknown	0.052	6.5e-08
TEP1	cg02180368	14	20879491	N_Shelf	0.011	6.7e-08
CTBP1	cg05703198	4	1241727	Island	0.015	6.8e-08
CTBP1	cg04997045	4	1240068	N_Shore	-0.069	6.9e-08
ZNF790	cg16646909	19	37329500	Island	0.043	6.9e-08
HIST1H1A	cg19082069	6	26018534	N_Shelf	-0.012	7e-08
PACSIN1	cg04103326	6	34489623	Unknown	0.012	7e-08
PALM	cg19925025	19	710823	Island	0.013	7.5e-08
MSN	cg00997875	X	64886318	N_Shore	-0.031	7.5e-08
TUBB	cg05217468	6	30689475	Island	0.0045	7.7e-08
TBCD	cg09781304	17	80887954	Island	-0.01	7.7e-08
AKR7A3	cg24008908	1	19615453	Island	-0.045	8e-08
MAD1L1	cg12395958	7	1973573	N_Shelf	0.012	8.3e-08
LTA4H	cg06232999	12	96429744	S_Shore	0.014	8.4e-08
MAD1L1	cg08091621	7	2092088	S_Shelf	-0.033	8.8e-08
PACSIN3	cg12726298	11	47201474	S_Shelf	0.014	8.8e-08
PFKP	cg24872610	10	3158994	N_Shore	-0.048	9.1e-08
CTBP1	cg26331122	4	1222382	Island	0.01	9.3e-08
CFL1	cg08425745	11	65625985	Island	0.03	9.7e-08
CLPTM1L	cg16219124	5	1338438	N_Shore	0.016	9.9e-08

## Sheet: Table S9.
Table S9 Clustered significantly enriched biological process gene ontology terms for the significantly differentially methylated telomere-related genes associated with diabetic kidney disease. Gene frequency is shown as a percentage and fraction (number of significant genes / number of annotated genes).
Cluster	GO.ID	Term	Gene frequency	P value
1	GO:0035239	tube morphogenesis	81.818% (18/22)	0.009312
1	GO:0035295	tube development	78.571% (22/28)	0.009477
2	GO:0050790	regulation of catalytic activity	68.293% (56/82)	0.007994
2	GO:0050793	regulation of developmental process	70.312% (45/64)	0.00818
2	GO:0051093	negative regulation of developmental process	88.235% (15/17)	0.004572
3	GO:0033044	regulation of chromosome organization	78.125% (25/32)	0.006273
3	GO:0010639	negative regulation of organelle organization	79.31% (23/29)	0.006379
3	GO:2001251	negative regulation of chromosome organization	85% (17/20)	0.005494
4	GO:0198738	cell-cell signaling by wnt	100% (8/8)	0.009365
4	GO:0016055	Wnt signaling pathway	100% (8/8)	0.009365
4	GO:1905114	cell surface receptor signaling pathway involved in cell-cell signaling	100% (9/9)	0.00517
5	GO:0034645	cellular macromolecule biosynthetic process	66.935% (83/124)	0.001921
5	GO:0009059	macromolecule biosynthetic process	66.935% (83/124)	0.001921
5	GO:1901576	organic substance biosynthetic process	66.447% (101/152)	0.000532
6	GO:0006793	phosphorus metabolic process	69.318% (61/88)	0.002869
6	GO:0006796	phosphate-containing compound metabolic process	69.318% (61/88)	0.002869
7	GO:0009058	biosynthetic process	66.447% (101/152)	0.000532
7	GO:0044249	cellular biosynthetic process	65.541% (97/148)	0.001862
7	GO:0044271	cellular nitrogen compound biosynthetic process	64.844% (83/128)	0.009118
8	GO:0045893	positive regulation of transcription, DNA-templated	78.947% (30/38)	0.001869
8	GO:1902680	positive regulation of RNA biosynthetic process	78.947% (30/38)	0.001869
8	GO:1903508	positive regulation of nucleic acid-templated transcription	78.947% (30/38)	0.001869
9	GO:0032204	regulation of telomere maintenance	82.609% (19/23)	0.006054
9	GO:0019219	regulation of nucleobase-containing compound metabolic process	67.308% (70/104)	0.004467
9	GO:0045935	positive regulation of nucleobase-containing compound metabolic process	75.439% (43/57)	0.000922
9	GO:0051054	positive regulation of DNA metabolic process	80% (20/25)	0.009543
9	GO:0051254	positive regulation of RNA metabolic process	78.571% (33/42)	0.001223
10	GO:0051171	regulation of nitrogen compound metabolic process	65.248% (92/141)	0.003587
10	GO:0080090	regulation of primary metabolic process	65.035% (93/143)	0.003971
11	GO:0009891	positive regulation of biosynthetic process	74.51% (38/51)	0.003009
11	GO:0010557	positive regulation of macromolecule biosynthetic process	75.51% (37/49)	0.002268
12	GO:0031323	regulation of cellular metabolic process	64.583% (93/144)	0.005744
12	GO:0031328	positive regulation of cellular biosynthetic process	74.51% (38/51)	0.003009

## Sheet: Table S10.
Table S10 Clustered significantly enriched biological process gene ontology terms for the significantly differentially methylated telomere-related genes associated with end-stage kidney disease. Gene frequency is shown as a percentage and fraction (number of significant genes / number of annotated genes).
Cluster	GO.ID	Term	Gene frequency	P value
1	GO:0198738	cell-cell signaling by wnt	100% (8/8)	0.004944
1	GO:0016055	Wnt signaling pathway	100% (8/8)	0.004944
1	GO:1905114	cell surface receptor signaling pathway involved in cell-cell signaling	100% (9/9)	0.002515
2	GO:0072659	protein localization to plasma membrane	100% (7/7)	0.009693
2	GO:1904353	regulation of telomere capping	100% (7/7)	0.009693

[truncated: 2 more sheets: Table S11., Table S12.]
